# Supplementary material for: Spatial analysis of mortality due to congenital syphilis in Brazil from 2008 to 2022
Source: PLoS One. 2026 Feb 3;21(2):e0326407. doi: 10.1371/journal.pone.0326407 (PMC12867209; doi:10.1371/journal.pone.0326407)
Supplement: S1 File — (XLSX) [file pone.0326407.s001.xlsx]

## Sheet: Database_SC
CodUF	SiglaUF	NomeUF	ob6d_sc_2008	ob6d_sc_2009	ob6d_sc_2010	ob6d_sc_2011	ob6d_sc_2012	ob6d_sc_2013	ob6d_sc_2014	ob6d_sc_2015	ob6d_sc_2016	ob6d_sc_2017	ob6d_sc_2018	ob27d_sc_2008	ob27d_sc_2009	ob27d_sc_2010	ob27d_sc_2011	ob27d_sc_2012	ob27d_sc_2013	ob27d_sc_2014	ob27d_sc_2015	ob27d_sc_2016	ob27d_sc_2017	ob27d_sc_2018	medico2008Dez	medico2009Dez	medico2010Dez	medico2011Dez	medico2012Dez	medico2013Dez	medico2014Dez	medico2015Dez	medico2016Dez	medico2017Dez	medico2018Dez	Enf2008Dez	Enf2009Dez	Enf2010Dez	Enf2011Dez	Enf2012Dez	Enf2013Dez	Enf2014Dez	Enf2015Dez	Enf2016Dez	Enf2017Dez	Enf2018Dez	UBS_SF2008Dez	UBS_SF2009Dez	UBS_SF2010Dez
11	RO	RONDÔNIA	0	0	0	0	0	0	0	0	0	0	0	0	0	0	0	0	0	0	0	0	0	0	1	1	2	1	2	3	3	4	4	3	4	3	6	6	5	4	4	5	6	5	5	2	5	6	6
11	RO	RONDÔNIA	0	0	0	0	0	0	0	0	0	0	0	0	0	0	0	0	0	0	0	0	0	0	7	6	8	9	4	9	11	11	10	14	7	9	10	7	12	11	8	7	10	12	13	14	10	9	9
11	RO	RONDÔNIA	0	0	0	0	0	0	0	0	0	0	0	0	0	0	0	0	0	0	0	0	0	0	0	0	0	1	0	1	1	1	1	1	1	2	2	2	2	3	3	3	3	2	2	3	5	5	2
11	RO	RONDÔNIA	0	0	0	0	0	0	0	0	0	0	0	0	0	0	0	0	0	0	0	0	0	0	1	1	5	4	2	2	22	23	23	12	10	11	11	7	11	11	11	8	16	16	15	12	9	8	8
11	RO	RONDÔNIA	0	0	0	0	0	0	0	0	0	0	0	0	0	0	0	0	0	0	0	0	0	0	2	2	2	1	0	3	4	4	5	4	3	4	5	4	5	5	6	7	6	6	6	6	10	7	6
11	RO	RONDÔNIA	0	0	0	0	0	0	0	0	0	0	0	0	0	0	0	0	0	0	0	0	0	0	0	1	2	0	3	3	5	4	5	5	5	5	3	4	6	5	4	4	5	3	5	5	7	7	7
11	RO	RONDÔNIA	0	0	0	0	0	0	0	0	0	0	0	0	0	0	0	0	0	0	0	0	0	0	1	0	0	0	0	0	3	3	3	3	2	3	5	5	3	3	1	1	3	3	4	2	4	4	4
11	RO	RONDÔNIA	0	0	0	0	0	0	0	0	0	0	0	0	0	0	0	0	0	0	0	0	0	0	2	2	2	2	2	2	4	4	5	5	4	3	3	3	3	3	3	4	4	3	4	4	7	7	7
11	RO	RONDÔNIA	0	0	0	1	0	0	0	0	0	0	0	0	0	0	0	0	0	0	0	0	0	0	1	0	1	1	2	2	5	6	6	6	5	1	1	3	2	6	3	5	6	6	6	4	9	8	8
11	RO	RONDÔNIA	0	0	0	0	0	0	0	0	0	0	0	0	0	0	0	0	0	0	0	0	0	0	2	2	4	0	3	3	12	15	16	17	6	5	4	4	6	5	6	6	10	10	8	11	19	19	19
11	RO	RONDÔNIA	0	0	0	0	0	0	0	0	0	0	0	0	0	0	0	0	0	0	0	0	0	0	1	1	3	1	0	4	5	5	5	9	8	7	8	12	11	12	8	9	9	9	10	10	13	13	13
11	RO	RONDÔNIA	0	0	0	0	0	0	0	0	0	0	0	0	0	0	0	0	0	0	0	0	0	0	11	11	6	7	8	21	22	24	18	20	15	14	16	13	14	14	23	27	23	21	15	22	28	18	18
11	RO	RONDÔNIA	0	0	0	0	0	0	0	0	0	0	0	0	0	0	0	0	0	0	0	0	0	0	3	5	5	2	0	4	7	7	7	7	6	4	5	4	4	5	4	8	4	6	10	7	15	12	14
11	RO	RONDÔNIA	0	0	0	0	0	0	0	0	0	0	0	0	0	0	0	0	0	0	0	0	0	0	0	0	0	0	1	2	3	3	3	3	3	2	4	3	4	5	8	9	8	4	4	5	4	4	4
11	RO	RONDÔNIA	1	0	0	0	0	0	0	0	0	0	0	0	0	0	0	0	0	0	0	0	0	0	3	2	3	5	5	2	10	10	10	11	7	7	5	5	4	4	4	5	5	7	7	8	17	13	13
11	RO	RONDÔNIA	0	0	0	0	1	0	0	0	0	0	0	0	0	0	0	0	0	0	0	0	0	0	1	2	1	1	2	5	9	7	6	5	5	3	4	5	5	6	7	8	8	6	4	5	14	14	14
11	RO	RONDÔNIA	0	1	1	0	1	1	1	1	1	0	2	0	0	0	0	0	0	1	0	0	0	1	35	45	60	46	46	49	62	62	63	58	53	41	63	56	59	54	40	43	51	48	34	36	54	56	56
11	RO	RONDÔNIA	0	0	0	0	0	0	0	0	0	0	0	0	0	0	0	0	0	0	0	0	0	0	0	0	1	1	0	1	4	3	5	4	4	4	5	3	3	3	5	5	5	5	4	4	15	13	10
11	RO	RONDÔNIA	0	0	0	0	0	0	0	0	0	0	0	0	0	0	0	0	0	0	0	0	0	0	1	1	1	0	0	1	2	2	3	1	1	1	1	1	1	1	1	2	2	2	2	2	3	4	0
11	RO	RONDÔNIA	0	0	0	0	0	0	0	0	0	0	0	0	0	0	0	0	0	0	0	0	0	0	4	3	2	2	2	7	13	12	15	13	7	8	10	10	9	9	13	12	11	12	9	16	14	14	14
11	RO	RONDÔNIA	0	0	0	0	0	0	0	0	0	0	0	0	0	0	0	0	0	0	0	0	0	0	1	2	1	0	0	1	1	1	1	1	2	2	1	1	1	2	2	3	3	3	4	3	4	4	1
11	RO	RONDÔNIA	0	0	0	0	0	0	0	0	0	0	0	0	0	0	0	0	0	0	0	0	0	0	7	3	7	7	10	11	29	26	23	21	19	11	7	5	8	11	11	25	24	20	23	20	15	13	12
11	RO	RONDÔNIA	0	0	0	0	0	0	0	0	0	0	0	0	0	0	0	0	0	0	0	0	0	0	3	1	1	1	1	2	3	3	3	2	3	4	3	3	4	5	3	2	3	2	2	2	3	3	4
11	RO	RONDÔNIA	0	0	0	0	0	0	0	0	0	0	0	0	0	0	0	0	0	0	0	0	0	0	2	1	1	0	0	2	4	3	4	3	2	2	4	3	3	3	3	6	5	5	5	5	4	5	6
11	RO	RONDÔNIA	0	0	0	0	0	0	0	0	0	0	0	0	0	0	0	0	0	0	0	0	0	0	0	0	0	0	0	0	2	2	2	1	0	2	2	2	2	2	2	2	3	3	5	5	4	4	4
11	RO	RONDÔNIA	0	0	0	0	0	0	0	0	0	0	0	0	0	0	0	0	0	0	0	0	0	0	4	2	2	4	1	5	3	3	4	5	3	5	4	5	5	4	5	6	4	5	6	5	4	4	4
11	RO	RONDÔNIA	0	0	0	0	0	0	0	0	0	0	0	0	0	0	0	0	0	0	0	0	0	0	3	1	0	0	0	1	5	4	5	5	5	0	2	1	2	3	4	6	6	7	5	5	3	4	4
11	RO	RONDÔNIA	0	0	0	0	0	0	0	0	0	0	0	0	0	0	0	0	0	0	0	0	0	0	2	2	1	2	1	1	3	4	6	6	4	6	5	7	6	5	3	3	3	3	2	1	2	2	2
11	RO	RONDÔNIA	0	0	0	0	0	0	0	0	0	0	0	0	0	0	0	0	0	0	0	0	0	0	0	0	0	0	0	1	2	3	1	4	2	2	2	3	4	4	5	2	3	2	1	2	2	2	2
11	RO	RONDÔNIA	0	0	0	0	0	0	0	0	0	0	0	0	0	0	0	0	0	0	0	0	0	0	0	1	0	1	0	1	1	1	1	1	1	2	2	3	3	3	3	3	3	3	2	2	3	4	3
11	RO	RONDÔNIA	0	0	0	0	0	0	0	0	0	0	0	0	0	0	0	0	0	0	0	0	0	0	1	1	0	0	0	1	3	3	3	4	2	4	5	6	5	3	4	4	5	4	4	4	6	5	4
11	RO	RONDÔNIA	0	0	0	0	0	0	0	0	0	0	0	0	0	0	0	0	0	0	0	0	0	0	4	4	2	8	3	6	7	5	5	6	6	5	3	5	6	6	6	7	7	6	8	5	3	3	2
11	RO	RONDÔNIA	0	0	0	0	0	0	0	0	0	0	0	0	0	0	0	0	0	0	0	0	0	0	0	0	0	0	0	1	2	1	1	1	1	1	1	1	0	0	1	2	2	2	2	2	1	1	1
11	RO	RONDÔNIA	0	0	0	0	0	0	0	0	0	0	0	0	0	0	0	0	0	0	0	0	0	0	0	0	0	1	1	1	4	4	4	4	4	0	1	2	0	2	1	1	1	3	3	4	4	4	4
11	RO	RONDÔNIA	0	0	0	0	0	0	0	0	0	0	0	0	0	0	0	0	0	0	0	0	0	0	1	1	0	1	0	1	4	3	3	3	2	1	1	2	2	2	3	3	3	3	2	2	4	2	0
11	RO	RONDÔNIA	0	0	0	0	0	0	0	0	0	0	0	0	0	0	0	0	0	0	0	0	0	0	1	0	0	0	0	3	3	4	4	3	4	3	3	3	5	5	5	5	3	4	2	2	5	5	5
11	RO	RONDÔNIA	0	0	0	0	0	0	0	0	0	0	0	0	0	0	0	0	0	0	0	0	0	0	0	1	0	1	1	1	1	1	2	2	2	2	2	3	1	1	3	3	2	3	3	2	1	1	1
11	RO	RONDÔNIA	0	0	0	1	0	0	0	0	0	0	0	0	0	0	0	0	0	0	0	0	0	0	0	0	0	1	1	2	3	2	2	1	2	4	4	3	4	3	3	4	4	4	3	2	11	1	1
11	RO	RONDÔNIA	0	0	0	0	0	0	0	0	0	0	0	0	0	0	0	0	0	0	0	0	0	0	1	1	0	0	0	0	3	3	3	3	3	4	4	4	3	3	3	4	4	4	4	4	3	3	3
11	RO	RONDÔNIA	0	0	0	0	0	0	0	0	0	0	0	0	0	0	0	0	0	0	0	0	0	0	1	5	2	1	2	2	4	5	4	4	3	5	6	6	8	6	5	6	5	4	5	2	8	7	8
11	RO	RONDÔNIA	0	0	0	0	0	0	0	0	0	0	0	0	0	0	0	0	0	0	0	0	0	0	0	1	1	0	0	0	2	2	2	2	1	2	3	3	2	3	3	1	1	1	1	1	1	2	2
11	RO	RONDÔNIA	0	0	0	0	0	0	0	0	0	0	0	0	0	0	0	0	0	0	0	0	0	0	0	0	0	0	0	1	2	2	2	2	0	1	1	1	2	2	3	2	1	2	2	2	1	0	0
11	RO	RONDÔNIA	0	0	0	0	0	0	0	0	0	0	0	0	0	0	0	0	0	0	0	0	0	0	1	0	0	1	1	0	0	1	1	1	1	1	1	1	1	1	1	0	1	0	1	1	5	0	0
11	RO	RONDÔNIA	0	0	0	0	0	0	0	0	0	0	0	0	0	0	0	0	0	0	0	0	0	0	1	1	0	0	1	0	1	2	2	1	0	2	2	2	1	2	2	2	1	1	1	1	4	4	2
11	RO	RONDÔNIA	0	0	0	0	0	0	0	0	0	0	0	0	0	0	0	0	0	0	0	0	0	0	0	0	2	1	0	0	0	1	2	1	1	2	2	2	2	2	2	2	2	2	2	2	1	1	1
11	RO	RONDÔNIA	0	0	0	0	0	0	0	0	0	0	0	0	0	0	0	0	0	0	0	0	0	0	2	0	0	1	0	3	7	7	7	6	1	5	8	5	5	5	5	2	4	3	5	6	3	3	3
11	RO	RONDÔNIA	0	0	0	0	0	0	0	0	0	0	0	0	0	0	0	0	0	0	0	0	0	0	0	0	0	0	1	0	4	4	4	3	4	0	1	0	0	2	3	4	4	4	2	2	2	2	2
11	RO	RONDÔNIA	0	0	0	0	0	0	0	0	0	0	0	0	0	0	0	0	0	0	0	0	0	0	1	0	0	0	0	1	1	1	1	1	0	1	1	1	1	1	2	2	2	2	1	0	0	0	0
11	RO	RONDÔNIA	0	0	0	0	0	0	0	0	0	0	0	0	0	0	0	0	0	0	0	0	0	0	2	2	0	2	0	1	1	2	1	4	1	4	5	3	4	4	4	4	3	4	4	5	4	4	5
11	RO	RONDÔNIA	0	0	0	0	0	0	0	0	0	0	0	0	0	0	0	0	0	0	0	0	0	0	2	2	2	1	0	0	2	3	2	3	2	2	2	3	3	3	2	3	3	3	3	3	10	8	11
11	RO	RONDÔNIA	0	0	0	0	0	0	0	0	0	0	0	0	0	0	0	0	0	0	0	0	0	0	0	0	0	0	0	0	0	0	2	2	2	3	3	2	2	3	2	2	2	5	4	4	0	3	3
11	RO	RONDÔNIA	0	0	0	0	0	0	0	0	0	0	0	0	0	0	0	0	0	0	0	0	0	0	2	1	2	2	1	1	2	2	2	2	0	3	3	3	3	4	4	4	4	3	2	2	1	1	1
12	AC	ACRE	0	0	0	0	0	0	0	0	0	0	0	0	0	0	0	0	0	0	0	0	0	0	3	3	1	3	1	3	3	4	2	3	1	5	5	4	5	5	4	3	4	3	1	3	10	7	8
12	AC	ACRE	0	0	0	0	0	0	0	0	0	0	0	0	0	0	0	0	0	0	0	0	0	0	1	2	2	2	0	1	3	3	4	3	2	1	2	4	4	3	2	3	3	3	4	3	2	2	2
12	AC	ACRE	0	0	0	0	0	0	0	0	0	0	0	0	0	0	0	0	0	0	0	0	0	0	5	4	6	6	6	7	9	9	7	8	3	7	6	7	7	10	10	17	15	16	13	16	7	7	7
12	AC	ACRE	0	0	0	0	0	0	0	0	0	0	0	0	0	0	0	0	0	0	0	0	0	0	0	0	1	1	1	1	2	2	2	2	1	2	1	2	6	4	4	5	4	5	5	4	3	3	3
12	AC	ACRE	0	0	0	0	0	0	0	0	0	0	0	0	0	0	0	0	0	0	0	0	0	0	1	3	2	1	4	2	2	3	4	2	3	3	4	4	3	4	4	5	5	4	5	5	3	4	4
12	AC	ACRE	0	0	0	0	0	0	1	0	0	0	0	0	0	0	0	0	0	0	0	0	0	0	1	5	7	3	6	12	20	20	25	27	19	5	7	11	16	17	23	26	21	20	31	29	27	28	27
12	AC	ACRE	0	0	0	0	0	0	0	0	0	0	0	0	0	0	0	0	0	0	0	0	0	0	5	5	4	5	8	4	5	6	6	6	5	6	5	6	7	7	8	9	7	10	7	8	8	6	7
12	AC	ACRE	0	0	0	0	0	0	0	0	0	0	1	0	0	0	0	0	0	0	0	0	0	0	3	1	2	1	4	5	6	7	6	7	6	4	3	3	6	8	7	7	7	6	7	8	12	12	12
12	AC	ACRE	0	0	0	0	0	0	0	0	0	0	0	0	0	0	0	0	0	0	0	0	0	0	0	1	1	3	0	1	2	2	1	1	1	2	2	3	3	2	2	2	1	1	3	4	1	1	1
12	AC	ACRE	0	0	0	0	0	0	0	0	0	0	0	0	0	0	0	0	0	0	0	0	0	0	3	3	5	3	2	2	7	6	7	6	7	2	3	5	4	5	4	7	5	4	7	6	13	13	14
12	AC	ACRE	0	0	0	0	0	0	0	0	0	0	0	0	0	0	0	0	0	0	0	0	0	0	4	4	2	2	2	5	4	4	6	4	4	4	4	3	5	4	4	3	4	5	3	2	2	2	2
12	AC	ACRE	0	0	0	0	0	0	0	0	0	0	0	0	0	0	0	0	0	0	0	0	0	0	3	3	4	2	0	2	3	4	5	4	6	3	1	4	4	3	5	3	3	4	2	2	3	3	3
12	AC	ACRE	0	0	0	0	0	0	0	0	0	0	0	0	0	0	0	0	0	0	0	0	0	0	1	4	2	1	3	3	2	3	5	5	4	10	11	7	2	3	5	6	8	6	7	7	6	6	7
12	AC	ACRE	0	0	0	0	0	0	0	0	0	0	0	0	0	0	0	0	0	0	0	0	0	0	0	0	1	1	1	2	3	3	3	4	2	1	0	3	2	3	2	2	2	2	4	4	4	1	1
12	AC	ACRE	0	0	0	0	0	1	0	1	0	1	0	0	0	0	0	0	0	0	0	0	0	1	15	12	13	7	21	27	51	51	45	43	29	51	45	44	42	47	41	42	47	52	47	48	87	86	74
12	AC	ACRE	0	0	0	0	0	0	0	0	0	0	0	0	0	0	0	0	0	0	0	0	0	0	1	0	1	2	2	0	3	2	3	5	4	1	1	1	3	4	6	5	4	5	5	5	1	1	1
12	AC	ACRE	0	0	0	0	0	0	0	0	0	0	0	0	0	0	0	0	0	0	0	0	0	0	1	0	1	1	1	2	2	2	2	1	0	0	1	2	1	1	1	1	1	1	1	0	1	1	1
12	AC	ACRE	0	0	0	0	0	0	0	0	0	0	0	0	0	0	0	0	0	0	0	0	0	0	2	3	3	1	0	3	1	1	0	4	1	8	11	6	6	6	6	8	8	7	7	7	10	10	11
12	AC	ACRE	0	0	0	1	0	0	0	0	1	0	0	0	0	0	0	0	0	0	0	0	0	0	4	5	6	6	1	2	2	7	6	4	4	11	10	11	2	6	6	9	10	12	16	16	8	8	8
12	AC	ACRE	0	0	0	0	0	0	0	0	0	0	0	0	0	0	0	0	0	0	0	0	0	0	3	5	5	4	5	6	7	9	9	8	7	7	8	9	8	9	10	9	10	9	8	8	18	18	9
12	AC	ACRE	0	0	0	0	0	0	0	0	0	0	0	0	0	0	0	0	0	0	0	0	0	0	3	1	6	2	1	3	6	6	6	6	5	4	4	3	3	3	3	5	4	3	3	2	6	5	5
12	AC	ACRE	0	0	0	0	0	0	1	0	1	0	0	0	0	0	0	0	0	0	0	0	0	0	3	5	6	4	4	4	4	4	2	4	3	6	6	7	6	6	4	4	4	4	4	4	5	5	5
13	AM	AMAZONAS	0	0	0	0	0	0	0	0	0	0	0	0	0	0	0	0	0	0	0	0	0	0	1	3	2	2	0	1	2	2	4	3	4	2	2	3	5	3	3	3	2	1	2	3	1	1	1
13	AM	AMAZONAS	0	0	0	0	0	0	0	0	0	0	0	0	0	0	0	0	0	0	0	0	0	0	0	1	2	0	0	2	2	4	4	4	2	2	2	2	1	2	1	1	0	0	1	1	0	1	1
13	AM	AMAZONAS	0	0	0	0	0	0	0	0	0	0	0	0	0	0	0	0	0	0	0	0	0	0	0	0	0	2	4	1	2	3	4	4	3	2	4	5	3	3	2	2	4	5	4	5	0	1	1
13	AM	AMAZONAS	0	0	0	0	0	0	0	0	0	0	0	0	0	0	0	0	0	0	0	0	0	0	2	3	3	3	3	7	6	6	7	3	3	4	5	4	4	4	5	6	7	8	7	8	1	2	2
13	AM	AMAZONAS	0	0	0	0	0	0	0	0	0	0	0	0	0	0	0	0	0	0	0	0	0	0	1	0	2	1	2	3	5	5	5	5	5	0	1	5	5	4	4	5	5	5	7	5	5	5	5
13	AM	AMAZONAS	0	0	0	0	0	0	0	0	0	0	0	0	0	0	0	0	0	0	0	0	0	0	1	1	2	3	1	3	3	3	3	3	4	2	2	4	6	3	3	5	8	8	9	11	1	1	1
13	AM	AMAZONAS	0	0	0	0	0	0	0	0	0	0	0	0	0	0	0	0	0	0	0	0	0	0	4	14	10	8	11	11	7	10	12	11	12	12	26	14	15	16	18	13	14	14	14	23	7	7	7
13	AM	AMAZONAS	0	0	0	0	0	0	0	0	0	0	0	0	0	0	0	0	0	0	0	0	0	0	4	0	0	0	0	2	3	4	6	5	7	4	6	5	4	6	5	5	4	5	8	11	3	3	3
13	AM	AMAZONAS	0	0	0	0	0	0	0	0	0	0	0	0	0	0	0	0	0	0	0	0	0	0	2	2	0	3	1	2	5	6	7	6	7	1	3	4	4	1	4	3	8	10	9	10	26	14	3
13	AM	AMAZONAS	0	0	0	0	1	0	0	0	0	0	0	0	0	0	0	0	0	0	0	0	0	0	2	3	3	2	2	4	6	10	7	8	8	5	5	5	6	7	6	8	5	8	12	10	8	8	8
13	AM	AMAZONAS	0	0	0	0	0	0	0	0	0	0	0	0	0	0	0	0	0	0	0	0	0	0	0	2	2	1	2	6	4	4	4	4	3	2	4	5	4	2	3	3	3	4	6	5	1	1	1
13	AM	AMAZONAS	0	0	0	0	0	0	0	0	0	0	0	0	0	0	0	0	0	0	0	0	0	0	3	0	0	1	3	3	10	7	10	6	6	5	2	0	0	7	3	4	5	5	6	10	1	1	3
13	AM	AMAZONAS	0	0	0	0	0	0	0	0	0	0	0	0	0	0	0	0	0	0	0	0	0	0	3	3	4	5	1	6	6	5	7	6	6	7	7	9	9	9	9	9	8	11	9	9	5	5	5
13	AM	AMAZONAS	0	0	0	0	0	0	0	0	0	0	0	0	0	0	0	0	0	0	0	0	0	0	7	8	6	6	6	7	8	8	9	9	11	6	5	6	6	14	9	11	12	11	10	10	13	13	12
13	AM	AMAZONAS	0	0	0	0	0	0	0	0	0	0	0	0	0	0	0	0	0	0	0	0	0	0	0	3	3	1	2	3	3	5	4	3	3	2	3	3	4	3	4	2	1	1	5	5	3	3	3
13	AM	AMAZONAS	0	0	0	0	0	0	0	0	0	0	0	0	0	0	0	0	0	0	0	0	0	0	1	2	2	3	2	0	4	5	6	5	3	0	1	1	2	3	6	6	6	2	2	3	1	1	1
13	AM	AMAZONAS	0	0	0	0	0	0	0	0	0	0	0	0	0	0	0	0	0	0	0	0	0	0	0	0	1	3	3	1	1	5	7	9	8	1	3	5	5	3	3	3	5	5	6	5	5	5	5
13	AM	AMAZONAS	0	0	0	0	0	0	0	0	0	0	0	0	0	0	0	0	0	0	0	0	0	0	3	6	8	5	11	7	9	7	7	8	6	6	10	12	13	16	15	16	13	11	12	13	17	17	6
13	AM	AMAZONAS	0	0	0	0	0	0	0	0	0	0	0	0	0	0	0	0	0	0	0	0	0	0	4	3	3	1	1	3	5	6	7	7	7	4	5	5	4	4	4	5	6	6	6	17	10	10	10
13	AM	AMAZONAS	0	0	0	0	0	0	0	0	0	0	0	0	0	0	0	0	0	0	0	0	0	0	8	9	9	8	9	25	26	18	23	24	24	16	16	16	17	20	40	41	30	33	36	37	14	14	13
13	AM	AMAZONAS	0	0	0	0	0	0	0	0	0	0	0	0	0	0	0	0	0	0	0	0	0	0	1	3	2	2	0	5	8	8	7	10	5	4	5	6	7	7	10	9	7	6	8	8	6	6	6
13	AM	AMAZONAS	0	0	0	0	0	0	0	0	0	0	0	0	0	0	0	0	0	0	0	0	0	0	5	5	3	8	7	9	9	8	7	9	9	3	5	6	7	8	8	9	9	9	9	9	3	3	4
13	AM	AMAZONAS	0	0	0	0	0	0	0	0	0	0	0	0	0	0	0	0	0	0	0	0	0	0	3	0	1	3	2	2	8	8	8	8	2	4	4	5	3	7	5	7	7	8	7	9	3	3	3
13	AM	AMAZONAS	0	0	0	0	0	0	0	0	0	0	0	0	0	0	0	0	0	0	0	0	0	0	4	6	6	8	2	2	6	5	5	5	5	8	9	9	8	7	9	11	9	9	7	6	2	2	2
13	AM	AMAZONAS	0	0	0	0	0	0	0	0	0	0	0	0	0	0	0	0	0	0	0	0	0	0	4	3	5	5	5	6	6	6	6	5	3	5	4	5	5	5	5	5	5	5	5	6	1	1	1
13	AM	AMAZONAS	0	0	0	0	0	0	0	0	0	0	0	0	0	0	0	0	0	0	0	0	0	0	3	7	8	4	6	7	7	9	10	11	10	10	11	12	12	11	9	8	11	12	14	14	4	4	6
13	AM	AMAZONAS	0	0	0	0	0	0	0	0	0	0	0	0	0	0	0	0	0	0	0	0	0	0	1	0	2	2	2	2	3	2	2	4	5	1	1	1	2	3	4	4	6	6	7	8	5	5	5
13	AM	AMAZONAS	0	0	0	0	0	0	0	0	0	0	1	0	0	0	0	0	0	0	0	0	0	0	14	21	18	18	26	16	16	18	19	18	17	19	19	20	22	29	25	22	23	26	25	34	9	9	10
13	AM	AMAZONAS	0	1	0	0	0	0	0	0	0	0	0	0	0	0	0	0	0	0	0	0	0	0	11	10	14	15	19	24	19	15	12	27	32	11	17	14	21	23	28	28	28	28	30	32	10	11	11
13	AM	AMAZONAS	0	0	0	0	0	0	0	0	0	0	0	0	0	0	0	0	0	0	0	0	0	0	0	0	1	1	1	2	2	2	2	3	3	0	1	3	4	2	2	3	3	4	4	4	0	0	1
13	AM	AMAZONAS	0	0	0	0	0	0	0	0	0	0	0	0	0	0	0	0	0	0	0	0	0	0	1	1	3	2	4	3	4	2	1	3	2	4	4	3	4	4	3	4	5	5	5	5	3	3	3
13	AM	AMAZONAS	0	0	0	0	0	0	0	0	0	0	0	0	0	0	0	0	0	0	0	0	0	0	0	0	2	2	2	3	4	4	5	5	4	2	2	3	5	4	5	5	4	4	5	7	0	0	3
13	AM	AMAZONAS	0	0	0	0	0	0	0	0	0	0	0	0	0	0	0	0	0	0	0	0	0	0	0	1	1	1	2	2	4	2	2	5	5	1	2	4	5	4	4	4	4	2	5	4	1	1	1
13	AM	AMAZONAS	0	0	0	0	0	0	0	0	0	0	0	0	0	0	0	0	0	0	0	0	0	0	1	0	3	5	2	6	8	8	7	8	7	3	3	5	6	6	7	5	6	6	7	7	2	2	2
13	AM	AMAZONAS	0	0	0	0	0	0	0	0	0	0	0	0	0	0	0	0	0	0	0	0	0	0	4	7	7	6	4	6	4	6	7	7	9	6	10	10	12	12	11	11	14	13	12	13	5	5	5
13	AM	AMAZONAS	0	0	0	0	0	0	0	0	0	0	0	0	0	0	0	0	0	0	0	0	0	0	17	21	27	15	15	17	17	15	18	19	19	21	25	28	16	19	21	23	24	28	24	24	17	17	17
13	AM	AMAZONAS	0	0	0	0	0	0	0	0	0	0	0	0	0	0	0	0	0	0	0	0	0	0	0	0	1	3	2	3	6	5	7	5	3	3	4	5	4	4	4	6	5	6	6	6	1	1	1
13	AM	AMAZONAS	1	0	2	0	1	2	6	1	2	3	1	0	2	1	0	0	1	1	2	1	0	0	123	120	121	108	97	103	150	136	137	139	120	137	133	130	132	134	128	144	140	133	129	148	259	258	250
13	AM	AMAZONAS	0	0	1	0	0	0	0	0	0	0	0	0	0	0	0	0	0	0	0	0	0	0	6	7	5	5	6	11	11	9	10	10	11	5	5	8	9	9	13	13	18	12	13	16	3	3	3
13	AM	AMAZONAS	0	0	0	0	0	0	0	0	0	0	0	0	0	0	0	0	0	0	0	0	0	0	0	0	0	0	0	4	4	4	5	6	5	2	3	3	3	5	4	5	6	7	6	5	5	5	5
13	AM	AMAZONAS	0	0	0	0	0	0	0	0	0	0	0	0	0	0	0	0	0	0	0	0	0	0	1	3	2	1	1	11	17	20	20	20	14	12	12	13	10	9	10	15	18	13	11	9	10	10	10
13	AM	AMAZONAS	0	0	0	0	0	0	0	0	0	0	0	0	0	0	0	0	0	0	0	0	0	0	1	1	0	0	4	6	5	6	6	4	6	4	3	6	4	8	5	6	7	8	6	7	13	8	13
13	AM	AMAZONAS	0	0	0	0	0	0	0	0	0	0	0	0	0	0	0	0	0	0	0	0	0	0	5	3	3	8	9	10	11	11	12	9	10	6	3	3	5	4	10	15	12	13	12	17	11	11	9
13	AM	AMAZONAS	0	0	0	0	0	0	0	0	0	0	0	0	0	0	0	0	0	0	0	0	0	0	4	1	1	1	1	3	4	5	5	5	4	3	4	4	4	4	5	5	5	5	4	6	8	8	8
13	AM	AMAZONAS	0	0	0	0	0	0	0	0	0	0	0	0	0	0	0	0	0	0	0	0	0	0	0	2	1	3	1	7	5	4	6	4	5	6	5	6	5	6	6	7	9	11	11	10	3	3	3
13	AM	AMAZONAS	0	0	0	0	0	0	0	0	0	0	0	0	0	0	0	0	0	0	0	0	0	0	14	9	17	17	7	16	20	19	15	17	13	23	23	22	29	22	25	26	28	29	26	30	11	12	12
13	AM	AMAZONAS	0	0	0	0	0	0	0	0	0	0	0	0	0	0	0	0	0	0	0	0	0	0	1	0	0	0	0	2	4	4	4	5	3	1	2	1	1	1	1	1	1	1	3	3	2	2	4
13	AM	AMAZONAS	0	0	0	0	0	0	0	0	0	0	0	0	0	0	0	0	0	0	0	0	0	0	5	5	6	6	8	9	10	12	11	12	11	10	10	8	9	9	10	12	12	12	12	13	20	20	20
13	AM	AMAZONAS	0	0	0	0	0	0	0	0	0	0	0	0	0	0	0	0	0	0	0	0	0	0	8	9	10	6	9	9	9	9	9	10	8	9	9	12	12	11	11	11	13	13	13	14	13	10	9
13	AM	AMAZONAS	0	0	0	0	0	0	0	0	0	0	0	0	0	0	0	0	0	0	0	0	0	0	1	1	1	0	1	1	2	4	4	4	4	1	2	2	2	2	2	4	5	5	6	7	4	4	4
13	AM	AMAZONAS	0	0	0	0	0	0	0	0	0	0	0	0	0	0	0	0	0	0	0	0	0	0	0	4	1	0	1	5	6	6	7	6	7	5	9	6	5	7	9	8	9	9	10	10	1	1	1
13	AM	AMAZONAS	0	0	0	0	0	0	0	0	0	0	0	0	0	0	0	0	0	0	0	0	0	0	3	1	2	2	2	11	11	16	19	17	7	6	3	4	9	7	12	8	9	8	9	7	12	12	12
13	AM	AMAZONAS	0	0	0	0	0	0	0	0	0	0	0	0	0	0	0	0	0	0	0	0	0	0	0	0	0	2	3	8	11	7	14	16	11	3	5	6	7	11	8	9	11	9	12	13	3	3	3
13	AM	AMAZONAS	0	0	0	0	0	0	0	0	0	0	0	0	0	0	0	0	0	0	0	0	0	0	0	3	3	3	0	4	4	5	5	5	2	2	2	3	2	3	3	6	5	5	3	3	3	3	3
13	AM	AMAZONAS	0	0	0	0	0	0	0	0	0	0	0	0	0	0	0	0	0	0	0	0	0	0	3	2	3	3	1	3	3	4	4	4	5	2	3	5	5	5	4	4	4	3	3	6	6	6	6
13	AM	AMAZONAS	0	0	0	0	0	0	0	1	0	0	0	0	0	0	0	0	0	0	0	0	0	0	8	6	8	6	4	8	8	9	12	8	8	10	10	10	13	10	12	8	8	9	11	9	5	5	6
13	AM	AMAZONAS	0	0	0	0	0	0	0	0	0	0	0	0	0	0	0	0	0	0	0	0	0	0	3	2	4	2	4	4	4	4	5	7	6	6	4	5	8	8	7	8	7	7	7	8	6	6	6
13	AM	AMAZONAS	0	0	0	0	0	0	0	0	0	0	0	0	0	0	0	0	0	0	0	0	0	0	11	8	12	4	4	12	10	13	15	17	13	11	12	16	12	12	10	7	1	2	12	15	7	12	12
13	AM	AMAZONAS	0	0	0	0	0	0	0	0	0	0	0	0	0	0	0	0	0	0	0	0	0	0	6	8	8	9	5	7	6	6	2	3	7	6	8	10	10	9	10	3	5	5	7	8	2	2	2
13	AM	AMAZONAS	0	0	0	0	0	0	0	0	0	0	0	0	0	0	0	0	0	0	0	0	0	0	3	0	1	2	2	3	2	2	3	4	4	4	4	3	3	3	6	4	4	2	2	4	1	1	1
13	AM	AMAZONAS	0	0	0	0	0	0	0	0	0	0	0	0	0	0	0	0	0	0	0	0	0	0	4	3	4	2	1	4	4	4	5	4	7	6	6	7	7	7	7	7	10	8	7	6	5	5	5
13	AM	AMAZONAS	0	0	0	0	0	0	0	0	0	0	0	0	0	0	0	0	0	0	0	0	0	0	1	1	3	6	4	5	6	5	7	6	6	5	11	8	7	7	7	7	7	7	7	11	4	4	4
14	RR	RORAIMA	0	0	0	0	0	0	0	0	0	0	0	0	0	0	0	0	0	0	0	0	0	0	1	0	1	1	0	1	6	3	3	3	3	3	3	3	4	3	2	3	2	3	3	5	15	16	16
14	RR	RORAIMA	0	0	0	0	0	0	0	0	0	0	0	0	0	0	0	0	0	0	0	0	0	0	3	2	1	3	1	3	8	6	6	6	5	5	5	3	2	2	4	3	3	3	3	5	12	10	10
14	RR	RORAIMA	0	0	0	0	0	1	0	0	1	0	0	0	0	0	0	0	0	0	0	0	0	1	24	19	21	21	15	40	46	50	40	36	47	16	20	19	25	29	28	33	31	34	28	33	79	37	37
14	RR	RORAIMA	0	0	0	0	0	0	0	0	0	0	0	0	0	0	0	0	0	0	0	0	0	0	0	2	2	0	0	0	2	3	3	4	0	5	4	5	0	0	2	0	0	0	1	4	10	10	10
14	RR	RORAIMA	0	0	0	0	0	0	0	0	0	0	0	0	0	0	0	0	0	0	0	0	0	0	1	1	3	1	0	1	3	5	5	5	2	3	4	5	4	5	4	5	5	5	5	6	21	21	21
14	RR	RORAIMA	0	0	0	0	0	0	0	0	0	0	0	0	0	0	0	0	0	0	0	0	0	0	5	1	1	2	4	5	6	6	6	5	4	3	2	4	6	5	6	8	5	8	9	7	21	20	20
14	RR	RORAIMA	0	0	0	0	0	0	0	0	0	0	0	0	0	0	0	0	0	0	0	0	0	0	2	1	1	1	0	0	2	2	2	2	1	1	2	1	2	3	2	1	2	2	3	3	3	3	3
14	RR	RORAIMA	0	0	0	0	0	0	0	0	0	0	0	0	0	0	0	0	0	0	0	0	0	0	3	0	2	0	0	1	2	1	3	2	1	3	0	2	1	4	4	4	5	4	7	5	2	2	2
14	RR	RORAIMA	0	0	0	0	0	0	0	0	0	0	0	0	0	0	0	0	0	0	0	0	0	0	3	3	0	1	1	2	2	4	4	3	6	8	6	4	2	2	6	6	6	6	5	6	7	7	7
14	RR	RORAIMA	0	0	0	0	0	0	0	0	0	0	0	0	0	0	0	0	0	0	0	0	0	0	0	1	0	1	0	0	3	2	2	2	2	0	0	2	2	1	0	2	3	3	3	4	16	16	16
14	RR	RORAIMA	0	0	0	0	0	0	0	0	0	0	0	0	0	0	0	0	0	0	0	0	0	0	4	0	0	0	2	0	3	3	3	3	5	3	2	2	4	4	2	3	5	5	5	7	12	7	6
14	RR	RORAIMA	0	0	0	0	0	0	0	0	0	0	0	0	0	0	0	0	0	0	0	0	0	0	3	2	1	1	1	7	7	6	6	8	4	7	4	5	8	7	6	8	11	9	7	15	5	6	6
14	RR	RORAIMA	0	0	0	0	0	0	0	0	0	0	0	0	0	0	0	0	0	0	0	0	0	0	0	0	0	0	0	0	1	1	1	1	1	1	2	2	2	3	1	2	3	3	3	3	2	2	2
14	RR	RORAIMA	0	0	0	0	0	0	0	0	0	0	0	0	0	0	0	0	0	0	0	0	0	0	2	1	1	1	1	0	4	4	4	2	2	0	2	2	2	2	0	3	3	3	2	2	3	3	3
14	RR	RORAIMA	0	0	0	0	0	0	0	0	0	0	0	0	0	0	0	0	0	0	0	0	0	0	1	2	4	1	2	1	3	3	3	3	3	0	2	4	2	3	3	4	4	3	3	4	11	9	10
15	PA	PARÁ	0	0	0	0	0	0	0	1	0	0	0	0	0	0	0	0	0	0	0	0	0	0	8	5	4	4	7	12	8	9	10	12	12	20	22	19	19	21	22	20	19	17	18	25	41	41	44
15	PA	PARÁ	0	0	0	0	0	0	0	0	0	0	0	0	0	0	0	0	0	0	0	0	0	0	0	0	0	0	0	0	1	1	1	1	3	1	1	1	1	1	1	1	3	3	3	3	3	3	3
15	PA	PARÁ	0	0	0	0	0	0	0	0	0	0	0	0	1	0	0	0	0	0	0	0	0	0	2	1	1	3	4	4	6	6	10	6	4	8	10	9	5	3	8	5	5	5	6	6	17	17	17
15	PA	PARÁ	0	0	0	0	0	0	0	0	0	0	0	0	0	0	0	0	0	0	0	0	0	0	0	0	0	0	0	2	2	2	2	2	1	2	3	3	3	3	5	6	5	5	6	6	10	10	11
15	PA	PARÁ	0	0	0	0	0	0	0	0	0	0	0	0	0	0	0	0	0	0	0	0	0	1	2	0	0	2	2	4	4	3	4	5	3	5	7	6	7	6	6	6	6	6	6	6	8	9	9
15	PA	PARÁ	0	0	0	0	0	0	0	0	0	0	0	0	0	0	0	0	0	0	0	0	0	0	1	1	0	0	0	5	4	4	4	9	9	5	4	4	1	3	1	4	4	8	7	7	3	4	4
15	PA	PARÁ	0	0	0	0	0	0	0	0	0	0	0	0	0	0	0	0	0	0	0	0	0	0	1	1	1	1	0	4	5	5	5	7	5	6	8	8	6	6	6	5	5	4	10	11	15	12	12
15	PA	PARÁ	0	0	0	0	0	0	2	2	0	0	1	0	0	0	0	0	0	0	0	0	0	0	2	2	1	2	5	13	16	15	18	19	14	13	13	12	10	12	13	18	20	20	22	25	32	32	29
15	PA	PARÁ	0	0	0	0	0	0	0	0	0	0	0	0	0	0	0	0	0	0	0	0	0	0	0	2	1	1	1	3	3	3	3	3	0	4	4	5	5	6	8	6	7	6	4	4	4	4	4
15	PA	PARÁ	0	0	0	1	0	1	1	4	0	0	0	0	0	0	1	0	0	0	1	0	0	0	44	40	46	50	54	61	70	67	64	56	58	69	69	72	86	84	83	88	82	86	87	88	42	41	46
15	PA	PARÁ	0	0	0	0	0	0	0	0	0	0	1	0	0	0	0	0	0	0	0	0	0	0	0	0	2	0	1	3	3	5	4	6	2	1	0	1	2	3	6	3	5	3	5	3	5	8	8
15	PA	PARÁ	0	0	0	0	0	0	0	0	0	0	0	0	0	0	0	0	0	0	0	0	0	0	1	5	3	3	3	7	8	8	9	7	11	6	8	9	2	2	11	13	10	14	9	14	15	16	17
15	PA	PARÁ	0	0	0	0	0	0	1	0	0	0	0	0	0	0	0	0	0	0	0	0	0	0	3	3	1	3	1	3	2	4	4	3	3	4	5	4	4	4	5	7	7	7	7	7	5	5	5
15	PA	PARÁ	0	0	0	0	0	0	0	0	0	0	0	0	0	0	0	0	0	0	0	0	0	0	0	1	0	0	0	1	5	1	4	6	6	2	3	3	4	3	5	3	3	3	6	10	3	4	7
15	PA	PARÁ	0	0	0	0	0	0	0	0	0	0	0	0	0	0	0	0	0	0	0	0	0	0	0	2	2	2	1	3	5	5	3	5	3	2	3	3	5	5	3	4	3	2	5	6	2	3	3
15	PA	PARÁ	0	0	0	0	0	0	0	0	0	0	0	0	0	0	0	0	0	0	0	0	0	0	1	0	1	3	4	3	4	8	9	8	9	4	8	6	4	4	4	6	8	9	8	9	12	13	13
15	PA	PARÁ	0	0	0	0	0	0	0	0	0	0	0	0	0	0	0	0	0	0	0	0	0	0	1	1	1	0	1	1	2	2	2	2	0	2	1	1	1	1	1	2	1	1	1	2	5	5	5
15	PA	PARÁ	0	0	0	0	0	0	0	0	0	0	0	0	0	0	0	0	0	0	0	0	0	0	7	4	3	5	3	8	8	17	20	20	17	14	12	13	15	17	17	18	22	22	24	28	23	23	24
15	PA	PARÁ	0	0	0	0	0	1	4	0	1	0	0	0	0	0	0	0	0	1	1	0	0	0	81	75	68	50	55	72	82	82	80	78	74	94	82	82	76	73	93	87	87	100	92	99	78	78	78
15	PA	PARÁ	0	0	0	0	0	0	0	0	0	0	0	0	0	0	0	0	0	0	0	0	0	0	2	0	1	2	1	4	3	4	4	3	3	4	3	3	4	5	6	6	8	6	0	1	6	7	9
15	PA	PARÁ	0	0	0	0	0	0	0	0	0	0	0	0	0	0	0	0	0	0	0	0	0	0	6	7	8	8	7	11	11	16	14	14	15	13	13	17	17	17	21	23	24	27	29	28	14	14	16
15	PA	PARÁ	0	0	0	0	0	0	0	0	0	0	0	0	0	0	0	0	0	0	0	0	0	0	1	1	2	2	1	2	4	4	3	4	2	6	6	4	5	6	4	3	5	6	7	7	5	5	5
15	PA	PARÁ	0	0	0	0	0	0	0	0	0	0	0	0	0	0	0	0	0	0	0	0	0	0	2	3	2	4	1	3	3	2	3	2	4	2	2	3	4	2	5	6	5	4	5	6	4	6	6
15	PA	PARÁ	0	0	0	0	0	0	0	0	0	0	1	0	0	0	0	0	0	0	0	0	0	0	2	3	2	1	4	7	20	24	22	22	18	14	14	13	11	12	12	15	13	20	21	30	17	18	20
15	PA	PARÁ	0	0	0	0	0	0	0	0	0	0	0	0	0	0	0	0	0	0	0	0	0	0	2	2	0	1	2	4	4	3	3	2	0	2	4	5	4	4	2	1	2	1	2	3	7	7	7
15	PA	PARÁ	0	0	0	0	0	0	0	0	0	0	0	0	0	0	0	0	0	0	0	0	0	1	2	1	0	0	1	1	1	2	1	2	4	2	1	1	2	2	2	2	2	2	2	3	8	8	8
15	PA	PARÁ	0	0	0	0	0	0	0	0	0	1	0	0	0	0	0	0	0	0	0	0	0	0	2	2	1	1	0	3	10	8	7	5	1	3	8	6	7	7	8	9	5	9	5	6	11	13	12
15	PA	PARÁ	0	0	0	0	1	0	0	0	0	0	0	0	0	0	0	0	0	0	0	0	0	0	2	4	3	2	1	7	9	11	11	13	10	13	12	13	13	13	11	18	16	11	13	17	20	20	32
15	PA	PARÁ	0	0	0	0	0	0	0	0	0	0	0	0	0	0	0	0	0	0	0	0	0	0	1	0	1	1	2	2	4	4	6	3	4	5	2	2	6	4	7	7	7	6	7	7	6	6	8
15	PA	PARÁ	0	0	0	0	0	0	0	0	0	0	0	0	0	0	0	0	0	0	0	0	0	0	1	1	2	3	0	2	4	5	5	6	4	4	3	4	5	7	8	8	9	7	9	9	4	4	4
15	PA	PARÁ	0	0	0	0	0	0	0	0	0	0	0	0	0	0	0	0	0	0	0	0	0	0	0	0	1	1	1	3	4	3	3	2	2	1	2	3	3	4	4	6	4	4	7	7	3	3	11
15	PA	PARÁ	0	0	0	0	0	0	0	0	0	0	0	0	0	0	0	0	0	0	0	0	0	1	4	5	2	6	4	4	6	12	13	13	6	15	14	15	9	14	20	19	19	17	16	21	16	19	21
15	PA	PARÁ	0	0	0	0	0	1	0	0	0	0	0	0	0	0	0	0	0	0	0	0	0	0	1	0	0	2	0	2	2	2	2	2	1	11	1	0	8	9	11	12	12	14	10	12	10	10	10
15	PA	PARÁ	0	0	0	0	0	0	0	0	0	0	0	0	0	0	0	0	0	0	0	0	0	0	4	5	3	7	3	1	10	7	7	5	10	7	12	14	15	11	9	9	7	17	18	19	17	19	19
15	PA	PARÁ	0	0	0	0	0	0	0	0	0	0	0	0	0	0	0	0	0	0	0	0	0	0	3	0	0	0	0	4	4	4	4	2	6	9	6	9	8	7	6	7	5	5	6	12	18	16	16
15	PA	PARÁ	0	0	0	0	0	0	0	0	0	0	0	0	0	0	0	0	0	0	0	0	0	0	19	22	33	22	21	27	23	23	16	23	24	29	28	34	34	36	33	30	31	36	45	42	44	44	45
15	PA	PARÁ	0	0	0	0	0	0	0	0	0	0	0	0	0	0	0	0	0	0	0	0	0	0	0	0	1	1	1	0	6	5	5	4	4	1	1	2	3	2	3	2	3	4	4	5	3	3	3
15	PA	PARÁ	0	0	0	0	0	0	0	0	0	0	0	0	0	0	0	0	0	0	0	0	0	0	0	1	2	1	3	3	5	5	5	5	5	2	4	6	4	6	6	5	5	5	4	5	9	9	10
15	PA	PARÁ	0	0	0	0	0	0	0	0	0	0	1	0	0	0	0	0	0	0	0	0	0	0	3	2	4	3	2	2	5	5	5	6	4	5	4	6	6	5	6	7	7	7	8	12	14	14	14
15	PA	PARÁ	0	0	0	0	0	1	0	0	0	0	0	0	0	0	0	0	0	0	0	0	0	0	1	1	3	0	1	3	4	5	4	1	4	9	6	6	6	7	5	3	4	4	6	6	7	6	6
15	PA	PARÁ	0	0	0	0	0	0	0	0	0	0	0	0	0	0	0	0	0	0	0	0	0	0	0	2	2	1	1	4	3	3	4	3	4	3	3	4	4	4	3	4	4	4	5	5	5	5	6
15	PA	PARÁ	0	0	0	0	0	0	0	0	0	0	0	0	0	0	0	0	0	0	0	0	0	0	0	7	4	3	3	3	5	4	5	4	1	5	10	12	13	11	9	9	9	9	9	9	6	9	9
15	PA	PARÁ	0	0	0	0	0	0	0	0	0	0	0	0	0	0	0	0	0	0	0	0	0	0	0	1	1	0	1	4	4	4	4	4	4	1	2	3	6	3	2	3	4	4	7	8	8	9	8
15	PA	PARÁ	0	0	0	0	0	0	0	0	0	0	0	0	0	0	0	0	0	0	0	0	0	0	0	1	1	1	0	2	4	4	4	4	4	3	3	3	5	4	4	5	5	6	6	7	5	5	5
15	PA	PARÁ	0	0	0	0	0	0	0	0	0	0	0	0	0	0	0	0	0	0	0	0	0	0	5	9	8	5	5	5	10	7	4	5	3	12	11	14	14	11	10	11	10	8	12	11	10	10	10
15	PA	PARÁ	0	0	0	0	0	0	0	0	0	0	0	0	0	0	0	0	0	0	0	0	0	0	3	3	2	3	6	6	6	6	6	9	8	8	5	6	8	11	11	11	11	10	12	15	8	9	8
15	PA	PARÁ	0	0	0	0	0	0	0	0	0	1	1	0	0	0	0	0	0	0	0	0	0	0	4	1	5	2	2	2	4	5	6	6	1	6	1	7	7	8	6	6	6	4	6	7	10	10	10
15	PA	PARÁ	0	0	0	0	0	0	0	0	0	0	0	0	0	0	0	0	0	0	0	0	0	0	0	0	0	0	0	0	2	3	3	3	3	1	1	1	1	1	1	4	4	4	4	4	5	5	4
15	PA	PARÁ	0	0	0	0	0	0	0	0	0	0	0	0	0	0	0	0	0	0	0	0	0	0	0	1	1	0	0	0	4	4	4	4	4	2	3	5	5	5	3	4	5	6	5	5	5	5	6
15	PA	PARÁ	0	0	0	0	0	0	0	0	0	0	0	0	0	0	0	0	0	0	0	0	0	0	0	1	0	1	0	1	1	2	4	3	3	2	2	4	4	1	1	2	3	7	6	3	7	8	9
15	PA	PARÁ	0	0	1	0	0	0	0	0	0	0	0	0	0	0	0	0	0	0	0	0	0	0	1	0	3	0	1	6	6	5	5	6	6	6	4	6	6	5	6	4	5	7	8	8	17	16	13
15	PA	PARÁ	0	0	0	0	0	0	1	0	0	0	0	0	0	0	0	0	0	0	0	0	0	0	1	0	0	1	0	3	3	4	4	4	4	1	2	2	3	3	1	2	4	6	5	5	21	22	22
15	PA	PARÁ	0	0	0	0	0	0	0	0	0	0	0	0	0	0	0	0	0	0	0	0	0	0	1	3	0	1	3	5	7	6	8	7	9	5	4	6	8	8	8	7	5	7	12	11	8	11	12
15	PA	PARÁ	0	0	0	0	0	0	0	0	0	0	0	0	0	0	0	0	0	0	0	0	0	0	2	4	1	1	1	2	8	6	6	8	8	4	9	8	2	2	1	1	4	7	10	5	11	11	12
15	PA	PARÁ	0	0	0	0	0	0	0	0	0	0	0	0	0	0	0	0	0	0	0	0	0	0	0	0	0	0	0	0	3	4	4	4	3	2	3	3	0	0	0	3	4	2	6	5	10	10	10
15	PA	PARÁ	0	0	0	0	0	0	0	0	0	0	0	0	0	0	0	0	0	0	0	0	0	0	0	4	3	3	4	2	7	9	8	10	3	6	7	7	5	4	5	3	8	8	10	15	7	7	7
15	PA	PARÁ	0	0	0	0	0	0	0	0	0	0	0	0	0	0	0	0	0	0	0	0	0	0	3	4	2	0	2	0	3	2	3	6	1	6	7	7	5	6	9	7	7	7	10	10	12	13	14
15	PA	PARÁ	0	0	0	0	0	0	0	0	0	0	0	0	0	0	0	0	0	0	0	0	0	0	2	1	3	8	10	7	9	12	14	15	10	17	15	19	10	12	6	5	2	3	8	8	16	16	18
15	PA	PARÁ	0	0	1	0	0	2	0	0	0	0	0	0	0	0	0	0	0	0	0	0	0	0	1	1	0	0	0	2	4	5	5	7	8	5	7	6	7	5	8	9	9	10	13	9	11	11	11
15	PA	PARÁ	0	0	0	0	0	0	0	0	0	0	0	0	0	0	0	0	0	0	0	0	0	0	0	1	1	0	1	0	1	1	2	3	2	2	2	2	2	2	2	3	3	3	3	2	2	2	2
15	PA	PARÁ	0	0	0	0	0	0	0	0	0	0	0	0	0	0	0	0	0	0	0	0	0	0	1	3	3	2	0	4	5	8	9	10	4	5	7	8	8	12	8	11	12	11	11	11	13	11	10
15	PA	PARÁ	0	0	0	0	0	0	0	0	0	0	0	0	0	0	0	0	0	0	0	0	0	0	1	0	1	0	0	2	4	5	5	5	1	6	6	6	9	11	11	13	13	13	14	15	10	9	9
15	PA	PARÁ	0	0	0	0	0	0	0	0	0	0	0	0	0	0	0	0	0	0	0	0	0	0	1	2	2	1	0	2	3	3	3	3	2	2	5	4	5	5	3	5	4	4	3	2	11	11	11
15	PA	PARÁ	0	0	1	0	0	0	0	0	0	0	0	0	0	0	0	0	0	0	0	0	0	0	3	3	2	0	1	3	8	8	9	10	3	5	6	5	6	5	6	10	7	8	13	12	7	8	8
15	PA	PARÁ	0	0	0	0	0	0	0	0	0	0	0	0	0	0	0	0	0	0	0	0	0	0	1	2	1	2	1	2	2	3	3	2	1	3	4	3	2	1	3	3	3	1	2	2	9	9	9
15	PA	PARÁ	0	1	0	0	0	1	1	0	1	2	0	0	0	0	0	0	0	1	0	1	0	0	2	2	2	2	2	3	8	18	20	17	12	15	16	22	23	24	30	30	31	33	32	31	20	20	20
15	PA	PARÁ	0	0	0	0	0	0	0	0	0	0	0	0	0	0	0	0	0	0	0	0	0	0	6	3	5	3	2	3	3	5	6	5	3	8	8	9	7	6	9	9	10	8	12	11	19	19	19
15	PA	PARÁ	0	0	0	0	0	0	1	0	0	0	0	0	0	0	0	0	0	0	0	0	0	0	0	2	2	4	1	3	6	5	5	6	5	5	7	6	6	5	6	5	5	5	6	6	15	15	15
15	PA	PARÁ	0	0	0	0	0	1	0	0	0	0	0	0	0	0	0	0	0	0	0	0	0	0	12	13	11	13	14	13	11	12	14	13	9	14	13	14	17	18	20	20	21	19	17	18	12	12	14
15	PA	PARÁ	0	0	0	0	0	0	0	0	0	0	0	0	0	0	0	0	0	0	0	0	0	0	0	0	1	0	0	4	6	7	7	6	3	3	1	1	4	5	7	5	2	4	5	3	8	8	8
15	PA	PARÁ	0	0	0	0	0	0	0	0	0	0	0	0	0	0	0	0	0	0	0	0	0	0	1	2	2	1	1	1	5	5	10	13	10	5	7	6	4	2	3	4	5	5	7	7	7	8	9
15	PA	PARÁ	0	0	0	0	0	0	0	0	0	0	0	0	0	0	0	0	0	0	0	0	0	0	0	1	2	2	4	7	5	5	4	5	4	7	5	6	9	10	8	8	9	9	8	9	12	11	12
15	PA	PARÁ	0	0	0	0	0	0	0	0	0	0	0	0	0	0	0	0	0	0	0	0	0	0	3	4	3	1	3	0	2	1	0	2	2	9	8	7	9	9	7	8	8	9	4	5	17	16	16
15	PA	PARÁ	0	0	0	0	0	0	0	0	0	0	0	0	0	0	0	0	0	0	0	0	0	0	0	0	0	0	0	2	7	7	6	8	8	7	7	8	8	8	10	12	15	15	16	14	43	43	41
15	PA	PARÁ	0	0	0	0	0	0	0	0	0	0	0	0	0	0	0	0	0	0	0	0	0	0	0	1	1	1	0	2	6	6	5	8	7	3	4	3	2	5	0	6	7	5	5	4	10	11	11
15	PA	PARÁ	0	0	0	0	0	0	0	0	0	0	0	0	0	0	0	0	0	0	0	0	0	0	1	0	1	2	2	2	3	4	4	4	1	0	2	3	3	4	2	3	3	2	3	3	5	5	7
15	PA	PARÁ	0	0	0	0	0	0	1	0	0	0	0	0	0	0	0	0	0	0	0	0	0	0	4	3	1	2	0	0	0	2	0	2	1	2	3	1	2	3	3	3	3	4	4	5	4	4	4
15	PA	PARÁ	0	0	0	0	0	0	0	0	0	0	0	0	0	0	0	0	0	0	0	0	0	0	2	1	2	1	2	5	5	6	6	5	5	2	2	1	1	1	1	0	0	0	0	0	6	6	6
15	PA	PARÁ	0	0	0	0	0	0	0	1	0	0	0	0	0	0	0	0	0	0	0	0	0	0	3	1	1	0	0	0	7	7	7	8	7	6	3	4	5	5	5	7	8	8	9	9	14	14	14
15	PA	PARÁ	0	0	0	0	0	0	1	0	0	0	0	0	0	0	0	0	0	0	0	1	0	0	1	2	2	1	1	5	9	9	10	10	2	7	6	10	8	12	10	15	15	15	15	16	10	13	13
15	PA	PARÁ	0	0	0	0	0	0	0	0	0	0	0	0	0	0	0	0	0	0	0	0	0	0	0	1	1	1	0	2	5	4	6	8	9	1	3	6	6	9	9	15	15	15	17	15	14	14	12
15	PA	PARÁ	0	0	0	0	0	0	0	0	0	0	0	0	0	0	0	0	0	0	0	0	0	0	1	1	0	1	0	0	4	4	5	5	3	0	0	1	2	1	3	4	5	6	6	10	11	11	13
15	PA	PARÁ	0	0	0	0	0	0	0	0	0	0	0	0	0	0	0	0	1	0	0	0	0	0	1	1	0	0	2	6	7	8	10	13	7	0	0	8	9	10	11	10	11	12	15	16	16	20	20
15	PA	PARÁ	0	0	0	0	0	0	0	0	0	0	0	0	0	0	0	0	0	0	0	0	0	0	4	3	3	2	4	4	5	5	6	6	5	4	6	4	6	6	6	6	5	7	7	7	6	6	6
15	PA	PARÁ	0	0	0	0	0	0	0	0	0	0	0	0	0	0	0	0	0	0	0	0	0	0	0	4	1	2	1	1	8	8	8	6	5	2	3	6	4	4	5	7	7	6	9	9	9	9	8
15	PA	PARÁ	0	0	0	0	0	0	0	0	0	0	0	0	0	0	0	0	0	0	0	0	0	0	0	1	0	2	2	6	6	6	6	7	7	2	1	2	1	2	3	4	5	4	9	9	6	7	7
15	PA	PARÁ	0	0	0	0	0	0	0	0	0	0	0	0	0	0	0	0	0	0	0	0	0	0	2	3	1	1	0	1	2	2	2	2	1	3	4	3	3	3	3	4	3	3	3	2	3	5	5
15	PA	PARÁ	0	0	0	0	0	0	0	0	0	0	0	0	0	0	0	0	0	0	0	0	0	0	10	10	7	10	14	8	14	25	22	21	15	13	12	18	18	21	18	13	19	17	18	21	18	18	18
15	PA	PARÁ	0	0	0	1	0	0	1	1	0	0	0	0	0	0	0	0	0	0	0	0	0	0	1	1	4	5	4	9	13	17	13	10	21	16	10	12	12	22	28	29	29	34	29	26	19	15	15
15	PA	PARÁ	0	0	0	0	0	0	0	0	0	0	0	0	0	0	0	0	0	0	0	0	0	0	2	0	0	0	0	0	1	1	0	1	2	3	2	3	1	1	1	0	3	2	3	3	5	5	5
15	PA	PARÁ	0	0	0	0	0	0	0	0	0	0	0	0	0	0	0	0	0	0	0	0	0	0	2	3	3	1	1	2	1	1	0	4	3	3	3	3	1	1	1	1	1	2	2	1	5	5	5
15	PA	PARÁ	0	0	0	0	0	0	0	0	0	1	0	0	0	0	0	0	0	0	0	0	0	0	1	1	1	1	1	2	4	4	4	5	5	3	3	4	5	4	5	5	5	5	5	4	7	7	7
15	PA	PARÁ	0	0	1	0	0	0	0	0	0	0	0	0	0	0	0	0	0	0	0	0	0	0	0	0	0	0	0	0	1	1	1	3	0	1	1	1	3	5	0	0	0	0	0	1	4	4	4
15	PA	PARÁ	0	0	0	0	0	0	0	0	0	0	0	0	0	0	0	0	0	0	0	0	0	0	3	0	1	2	0	4	4	4	5	5	2	6	5	4	4	5	7	7	7	6	7	7	2	2	2
15	PA	PARÁ	0	0	0	0	0	0	0	0	0	0	0	0	0	0	0	0	0	0	0	0	0	0	2	2	4	3	1	3	8	8	8	9	10	0	10	10	11	12	15	13	13	11	12	9	11	15	15
15	PA	PARÁ	0	0	0	0	0	0	0	0	0	0	0	0	0	0	0	0	0	0	0	0	0	0	5	3	3	1	0	2	5	6	6	7	7	3	1	4	5	5	7	7	8	6	6	6	12	11	10
15	PA	PARÁ	0	0	0	0	0	0	0	0	0	0	0	0	0	0	0	0	0	0	0	0	0	0	1	0	1	0	0	4	4	5	6	7	6	3	3	5	6	7	9	8	8	7	8	6	12	12	11
15	PA	PARÁ	0	0	0	0	0	0	0	0	0	0	0	0	0	0	0	0	0	0	0	0	0	0	1	1	4	1	1	1	4	4	5	5	4	4	4	1	2	2	2	3	3	3	4	4	6	6	6
15	PA	PARÁ	0	0	0	0	0	0	0	0	0	0	0	0	0	0	0	0	0	0	0	0	0	0	2	3	3	1	0	1	1	2	1	2	1	1	4	2	2	1	2	2	2	2	2	3	5	5	5
15	PA	PARÁ	0	0	0	0	0	0	0	0	0	0	0	0	0	0	0	0	0	0	0	0	0	1	1	1	2	1	0	1	6	6	8	11	11	5	6	8	1	1	1	3	2	0	2	1	11	13	13
15	PA	PARÁ	0	0	0	0	0	0	0	0	0	0	0	0	0	0	0	0	0	0	0	0	0	0	0	0	2	2	2	3	4	5	4	4	0	4	5	6	7	7	6	6	4	4	4	6	7	7	7
15	PA	PARÁ	0	0	0	0	0	0	0	0	0	0	0	0	0	0	0	0	0	0	0	0	0	0	6	5	4	3	1	4	3	2	3	2	4	9	11	9	11	14	15	15	15	14	13	12	11	11	12
15	PA	PARÁ	0	0	0	0	0	0	0	0	0	0	0	0	0	0	0	0	0	0	0	0	0	0	1	0	0	0	0	3	4	6	6	5	5	1	1	4	5	6	5	6	8	10	12	14	5	5	5
15	PA	PARÁ	0	0	0	0	0	0	0	0	0	0	1	0	0	0	0	0	0	0	0	0	0	0	2	2	4	7	4	2	3	5	4	11	10	4	5	9	9	8	7	7	8	9	10	13	12	12	13
15	PA	PARÁ	0	0	0	0	0	0	0	0	0	0	0	0	0	0	0	0	0	0	0	0	0	0	3	3	3	1	2	2	3	4	4	4	3	3	6	7	5	5	6	6	7	5	6	6	12	13	13
15	PA	PARÁ	0	0	0	0	0	0	0	0	0	0	0	0	0	0	0	0	0	0	0	0	0	0	1	0	1	4	4	4	4	3	4	3	1	3	3	5	7	5	5	7	6	7	6	6	4	4	4
15	PA	PARÁ	0	0	0	0	0	0	0	1	0	0	0	0	0	0	0	0	0	0	0	0	0	0	0	0	0	0	0	2	2	2	2	2	4	1	1	0	0	2	2	3	3	3	4	3	1	1	1
15	PA	PARÁ	0	0	0	0	0	0	0	0	0	0	0	0	0	0	0	0	0	0	0	0	0	0	11	10	9	10	11	11	9	8	12	7	9	14	14	17	16	14	15	16	16	15	15	17	15	16	20
15	PA	PARÁ	0	0	0	0	0	0	0	0	0	0	0	0	0	0	0	0	0	0	0	0	0	0	6	6	5	4	3	4	4	4	4	3	3	7	7	5	5	5	6	7	6	8	8	8	10	10	10
15	PA	PARÁ	0	0	0	0	0	0	0	0	0	0	0	0	0	0	0	0	0	0	0	0	0	0	0	1	0	4	2	3	3	4	4	3	3	3	6	6	6	6	6	6	6	6	6	6	8	8	8
15	PA	PARÁ	0	0	0	0	0	0	0	0	0	0	0	0	0	0	0	0	0	0	0	0	0	0	2	3	3	2	1	2	4	4	4	3	3	5	4	5	5	5	6	5	7	10	7	8	7	7	7
15	PA	PARÁ	0	0	0	0	0	0	0	0	0	0	0	0	0	0	0	0	0	0	0	0	0	0	0	1	3	1	2	0	6	5	8	11	7	7	6	7	7	7	7	8	6	8	1	10	6	6	7
15	PA	PARÁ	0	1	0	0	0	0	2	1	0	2	1	0	0	0	0	0	0	0	0	0	1	0	17	19	15	13	13	11	28	35	45	35	40	45	50	51	26	27	31	30	28	29	39	39	76	76	76
15	PA	PARÁ	0	0	0	0	0	0	0	0	0	0	0	0	0	0	0	0	0	0	0	0	0	0	1	3	2	0	1	0	1	1	0	1	1	1	3	3	3	2	3	3	2	1	3	3	3	4	4
15	PA	PARÁ	0	0	0	0	0	0	0	0	0	0	0	0	0	0	0	0	0	0	0	0	0	0	2	4	4	4	4	5	6	6	4	3	3	6	10	4	7	6	6	7	7	7	7	8	12	12	11
15	PA	PARÁ	0	0	0	0	0	0	0	0	0	0	0	0	0	0	0	0	0	0	0	0	0	0	2	1	1	1	0	3	3	2	1	5	6	3	3	2	3	3	4	4	5	4	4	4	6	6	6
15	PA	PARÁ	0	0	0	0	0	0	0	0	0	0	0	0	0	0	0	0	0	0	0	0	0	0	2	0	1	0	0	1	2	1	1	1	2	4	2	5	3	1	3	6	5	4	4	4	9	9	10
15	PA	PARÁ	0	0	0	0	0	0	0	0	0	0	0	0	0	0	0	0	0	0	0	0	0	0	3	7	6	8	7	3	7	7	6	7	5	11	11	11	10	9	9	3	4	3	0	2	7	7	11
15	PA	PARÁ	0	0	0	0	0	0	0	0	0	0	0	0	0	0	0	0	0	0	0	0	0	1	1	0	3	3	4	1	11	12	10	13	6	6	3	6	11	15	16	15	14	14	14	16	22	22	22
15	PA	PARÁ	0	0	0	0	0	0	0	0	0	0	0	0	0	0	0	0	0	0	0	0	0	0	2	1	1	1	1	2	2	4	2	2	2	5	4	3	2	4	5	4	4	4	6	4	10	10	11
15	PA	PARÁ	0	0	0	0	0	0	0	0	0	0	0	0	0	0	0	0	0	0	0	0	0	0	3	2	0	2	1	3	3	3	2	1	3	8	8	4	7	6	4	9	8	10	9	10	14	11	11
15	PA	PARÁ	0	0	0	0	0	0	0	0	0	0	0	0	0	0	0	0	0	0	0	0	0	0	0	1	1	0	0	0	3	3	3	3	2	2	2	2	2	1	2	2	4	0	0	0	3	3	3
15	PA	PARÁ	0	0	0	0	0	0	0	0	0	0	0	0	0	0	0	0	0	0	0	0	0	0	0	0	1	1	0	4	5	7	5	4	4	3	3	6	6	4	4	6	7	9	9	8	4	4	7
15	PA	PARÁ	0	0	0	0	0	0	0	0	1	0	0	0	0	0	0	0	0	0	0	0	0	0	2	3	0	1	1	2	1	0	1	1	1	5	2	2	1	2	3	4	4	4	4	4	10	10	10
15	PA	PARÁ	0	0	0	0	0	0	0	0	0	0	0	0	0	0	0	0	0	0	0	0	0	0	2	2	1	5	3	2	4	2	3	7	2	9	11	9	9	10	7	8	4	8	6	10	23	23	23
15	PA	PARÁ	0	0	0	0	0	0	0	0	0	0	0	0	0	0	0	0	0	0	0	0	0	0	2	0	0	0	0	0	6	6	5	8	7	3	4	1	2	4	0	6	6	4	7	7	5	5	8
15	PA	PARÁ	0	0	0	0	0	0	0	0	0	0	0	0	0	0	0	0	0	0	0	0	0	0	0	0	0	0	0	1	1	1	0	1	0	1	1	2	2	2	1	2	2	0	1	2	3	3	3
15	PA	PARÁ	0	0	0	0	0	0	0	0	0	0	0	0	0	0	0	0	0	0	0	0	0	0	1	3	1	2	2	0	4	4	4	4	4	3	4	4	5	5	5	5	5	4	4	4	7	7	6
15	PA	PARÁ	0	0	0	0	0	0	0	0	0	0	0	0	0	0	0	0	0	1	0	0	0	0	1	2	1	2	2	2	4	4	4	4	2	2	4	4	4	4	3	3	4	5	5	5	6	6	6
15	PA	PARÁ	0	0	0	0	0	0	0	0	0	0	0	0	0	0	0	0	0	0	0	0	0	0	1	1	1	5	5	5	7	8	6	7	9	4	5	5	8	8	6	10	10	8	5	9	4	4	4
15	PA	PARÁ	0	0	0	0	0	0	0	0	0	0	0	0	0	0	0	0	0	0	0	0	0	0	1	2	2	2	3	2	2	2	1	4	1	5	5	6	5	4	3	4	4	5	6	6	5	5	5
15	PA	PARÁ	0	0	0	0	0	0	0	0	0	0	0	0	0	0	0	0	0	0	0	0	0	0	1	0	2	1	0	2	3	5	4	4	4	2	4	1	5	5	4	4	5	3	5	6	8	9	9
15	PA	PARÁ	0	0	0	0	0	0	0	0	0	0	0	0	0	0	0	0	0	0	0	0	0	0	2	1	2	1	0	2	3	3	4	4	4	6	6	8	5	6	6	11	11	11	12	9	8	8	9
15	PA	PARÁ	0	0	0	0	1	0	0	0	0	0	0	0	0	0	0	0	0	0	0	0	0	0	1	3	1	1	0	4	4	5	4	4	5	5	4	8	5	2	4	1	4	6	6	6	13	15	15
15	PA	PARÁ	0	0	0	0	0	0	0	0	0	0	0	0	0	0	0	0	0	0	0	0	0	0	2	1	0	0	0	0	1	1	1	1	1	4	3	3	3	3	4	5	4	5	4	4	7	7	7
15	PA	PARÁ	0	0	0	0	0	0	0	0	0	0	0	0	0	0	0	0	0	0	0	0	0	0	0	0	1	0	1	2	4	4	5	5	6	4	3	5	0	0	4	4	6	7	7	7	16	16	16
15	PA	PARÁ	0	0	0	0	0	0	0	0	0	0	0	0	0	0	0	0	0	0	0	0	0	0	5	6	3	4	4	10	15	22	24	17	13	12	13	13	14	14	18	21	29	24	39	41	15	17	20
15	PA	PARÁ	0	0	0	0	0	0	0	0	0	0	0	0	0	0	0	0	0	0	0	0	0	0	1	2	2	1	1	1	3	8	9	7	3	4	4	6	5	6	6	7	8	10	10	12	4	4	7
15	PA	PARÁ	0	0	0	0	0	0	0	0	0	0	0	0	0	0	0	0	0	0	0	0	0	0	1	0	0	1	0	0	9	10	10	9	9	2	5	6	7	6	6	9	10	10	7	9	8	8	8
15	PA	PARÁ	0	0	0	0	0	0	0	0	0	0	0	0	0	0	0	0	0	0	0	0	0	0	5	5	2	3	3	3	8	7	7	10	7	13	10	8	8	9	10	10	10	11	12	11	17	17	17
15	PA	PARÁ	0	0	0	0	0	0	0	0	0	0	0	0	0	0	0	0	0	0	0	0	0	0	2	2	2	1	1	3	6	6	9	8	5	9	7	8	9	11	12	12	10	12	11	15	14	14	14
15	PA	PARÁ	0	0	0	1	0	0	0	0	0	0	0	0	0	0	0	0	1	0	0	0	0	0	2	2	0	1	0	2	4	3	5	3	3	5	5	2	4	4	4	5	5	6	5	5	5	3	3
15	PA	PARÁ	0	0	0	0	0	0	0	0	0	0	0	0	0	0	0	0	0	0	0	0	0	0	1	2	1	1	1	2	5	5	6	4	5	6	7	7	10	9	9	9	10	10	10	11	7	7	9
16	AP	AMAPÁ	0	0	0	0	0	0	0	0	0	0	0	0	0	0	0	0	0	0	0	0	0	0	1	1	1	0	1	1	1	2	1	1	1	1	2	2	2	2	2	2	2	2	2	1	3	3	3
16	AP	AMAPÁ	0	0	0	0	0	0	0	0	0	0	0	0	0	0	0	0	0	0	0	0	0	0	1	1	2	1	0	3	2	3	2	3	2	2	2	2	1	1	1	3	3	2	2	2	3	3	8
16	AP	AMAPÁ	0	0	0	0	0	0	0	0	0	0	0	0	0	0	0	0	0	0	0	0	0	0	3	1	2	2	1	0	1	2	1	3	2	3	3	3	2	2	2	2	2	0	3	3	12	11	11
16	AP	AMAPÁ	0	0	0	0	0	0	0	0	0	0	0	0	0	0	0	0	0	0	0	0	0	0	0	0	0	1	2	3	3	3	4	5	3	2	3	3	3	4	3	4	4	4	4	4	6	6	6
16	AP	AMAPÁ	0	0	0	0	0	0	0	0	0	0	0	0	0	0	0	0	0	0	0	0	0	0	1	2	2	1	1	1	3	2	3	4	2	4	2	2	2	2	2	2	2	3	4	2	4	4	4
16	AP	AMAPÁ	0	0	0	0	0	0	0	0	0	0	0	0	0	0	0	0	0	0	0	0	0	0	1	2	1	0	1	0	2	2	3	2	2	2	2	1	2	2	1	1	2	2	2	2	3	3	3
16	AP	AMAPÁ	0	0	0	0	0	0	0	0	0	0	0	0	0	0	0	0	0	0	0	0	0	0	2	2	2	2	1	2	2	2	2	2	2	1	2	2	2	2	2	2	2	2	2	2	12	12	12
16	AP	AMAPÁ	0	0	0	0	0	0	0	0	0	0	0	0	0	0	0	0	0	0	0	0	0	0	13	13	7	11	9	8	12	11	12	16	11	13	15	13	13	8	9	8	12	19	19	11	8	8	9
16	AP	AMAPÁ	0	0	0	0	0	0	0	0	0	3	1	2	0	0	0	1	0	0	0	0	0	0	32	30	25	34	30	45	76	71	71	43	62	55	63	51	61	66	62	65	68	66	36	69	52	52	52
16	AP	AMAPÁ	0	0	0	0	0	0	0	0	0	0	0	0	0	0	0	0	0	0	0	0	0	0	3	3	4	2	1	4	7	6	6	6	0	6	6	6	6	5	7	9	5	4	7	7	34	34	34
16	AP	AMAPÁ	0	0	0	0	0	1	0	0	0	0	0	0	0	0	0	0	0	0	0	0	0	0	3	2	3	2	5	6	6	5	6	6	4	4	4	3	3	5	5	3	6	5	5	6	26	26	26
16	AP	AMAPÁ	0	0	0	0	0	0	0	0	0	0	0	0	0	0	0	0	0	0	0	0	0	0	3	0	1	1	1	1	3	4	5	4	4	4	3	3	3	4	3	3	2	1	1	2	5	5	5
16	AP	AMAPÁ	0	0	0	0	0	0	0	0	0	0	0	0	0	0	0	0	0	0	0	0	0	0	1	1	1	0	0	1	1	1	1	2	0	1	0	0	1	1	1	1	1	1	2	2	4	4	4
16	AP	AMAPÁ	0	0	0	0	0	0	0	1	0	0	0	0	0	0	0	0	0	0	0	0	0	0	17	14	17	10	4	20	27	27	33	25	18	19	26	28	16	13	21	27	25	29	26	27	19	20	18
16	AP	AMAPÁ	0	0	0	0	0	0	0	0	0	0	0	0	0	0	0	0	0	0	0	0	0	0	4	1	1	2	2	2	5	4	4	4	2	3	3	3	3	1	3	3	3	4	4	2	14	14	15
16	AP	AMAPÁ	0	0	0	0	0	0	0	0	0	0	0	0	0	0	0	0	0	0	0	0	0	0	0	2	3	3	5	3	5	4	6	5	5	5	7	5	5	4	4	5	6	6	5	5	9	8	8
17	TO	TOCANTINS	0	0	0	0	0	0	0	0	0	0	0	0	0	0	0	0	0	0	0	0	0	0	1	1	1	0	1	0	0	1	0	0	1	1	1	1	1	1	1	1	1	1	2	1	1	1	1
17	TO	TOCANTINS	0	0	0	0	0	0	0	0	0	0	0	0	0	0	0	0	0	0	0	0	0	0	1	1	2	1	1	2	2	2	0	1	2	1	1	2	2	2	2	2	2	2	2	2	1	1	1
17	TO	TOCANTINS	0	0	0	0	0	0	0	0	0	0	0	0	0	0	0	0	0	0	0	0	0	0	3	2	3	3	3	2	0	1	0	0	0	4	4	4	4	3	2	2	2	2	2	2	3	3	3
17	TO	TOCANTINS	0	0	0	0	0	0	0	0	0	0	0	0	0	0	0	0	0	0	0	0	0	0	1	0	0	0	0	0	1	2	3	1	0	2	1	2	1	3	2	3	3	2	2	3	2	2	1
17	TO	TOCANTINS	0	0	0	0	0	0	0	0	0	0	0	0	0	0	0	0	0	0	0	0	0	0	1	1	0	2	0	0	2	2	1	0	0	2	2	2	3	3	2	4	3	4	2	4	1	1	1
17	TO	TOCANTINS	0	0	0	0	0	0	0	0	0	0	0	0	0	0	0	0	0	0	0	0	0	0	1	0	1	1	0	1	2	2	2	4	4	4	3	3	4	5	6	4	4	4	3	4	2	2	2
17	TO	TOCANTINS	0	0	0	0	0	0	0	0	0	0	0	0	0	0	0	0	0	0	0	0	0	0	0	0	0	1	1	0	1	1	0	1	0	1	1	1	1	1	1	1	2	3	1	2	1	1	1
17	TO	TOCANTINS	0	0	0	0	0	0	0	0	0	0	0	0	0	0	0	0	0	0	0	0	0	0	0	0	0	0	1	2	1	2	1	1	1	1	0	0	0	1	2	2	2	2	2	2	2	2	1
17	TO	TOCANTINS	0	0	0	0	0	0	0	0	0	0	0	0	0	0	0	0	0	0	0	0	0	0	2	2	2	2	1	2	2	3	2	3	3	3	3	4	3	3	3	3	3	4	3	3	1	1	1
17	TO	TOCANTINS	0	0	0	0	0	0	0	0	0	0	0	0	0	0	0	0	0	0	0	0	0	0	0	1	0	0	0	0	1	1	2	1	0	2	2	2	3	2	2	1	2	2	2	1	1	1	1
17	TO	TOCANTINS	0	0	0	0	0	0	0	0	0	0	0	0	0	0	0	0	0	0	0	0	0	0	2	4	2	2	2	2	2	0	2	1	0	4	4	4	5	5	4	4	3	3	2	2	5	5	5
17	TO	TOCANTINS	0	0	0	0	0	0	1	0	0	0	0	0	0	0	0	0	0	0	0	0	0	0	10	10	14	18	15	19	22	28	22	25	22	40	39	38	24	23	22	24	19	17	16	15	21	21	18
17	TO	TOCANTINS	0	0	0	0	0	0	0	0	0	0	0	0	0	0	0	0	0	0	0	0	0	0	0	0	0	0	1	0	2	2	2	2	2	2	0	1	2	1	0	1	1	1	0	1	3	3	3
17	TO	TOCANTINS	0	0	0	0	0	0	0	0	0	0	0	0	0	0	0	0	0	0	0	0	0	0	2	4	6	7	5	6	7	8	9	7	7	8	8	9	9	8	8	9	10	8	8	11	5	5	5
17	TO	TOCANTINS	0	0	0	0	0	0	0	0	0	0	0	0	0	0	0	0	0	0	0	0	0	0	0	0	0	0	0	3	2	2	2	2	1	2	3	3	3	4	4	2	2	1	2	2	2	1	1
17	TO	TOCANTINS	0	0	0	0	0	0	0	0	0	0	0	0	0	0	0	0	0	0	0	1	0	0	0	0	0	2	2	2	2	2	2	2	2	4	4	4	3	3	3	4	4	3	3	3	2	2	2
17	TO	TOCANTINS	0	0	0	0	0	0	0	0	0	0	0	0	0	0	0	0	0	0	0	0	0	0	4	3	1	3	4	3	3	2	1	0	0	5	5	5	5	6	5	4	4	4	4	4	5	5	5
17	TO	TOCANTINS	0	0	0	0	0	0	0	0	0	0	0	0	0	0	0	0	0	0	0	0	0	0	0	0	0	1	1	0	2	2	2	2	1	1	1	1	1	1	1	2	2	2	2	1	2	2	2
17	TO	TOCANTINS	0	0	0	0	0	0	0	0	0	0	0	0	0	0	0	0	0	0	0	0	0	0	2	1	1	3	3	4	5	4	3	5	3	3	3	4	3	3	3	5	5	5	4	4	2	2	2
17	TO	TOCANTINS	0	0	0	0	0	0	0	0	0	0	0	0	0	0	0	0	0	0	0	0	0	0	0	1	1	1	1	1	1	1	1	1	0	3	3	3	3	3	2	3	2	0	0	0	3	3	3
17	TO	TOCANTINS	0	0	0	0	0	0	0	0	0	0	0	0	0	0	0	0	0	0	0	0	0	0	0	0	1	0	1	1	1	1	1	1	1	2	1	1	0	0	1	1	1	1	1	1	1	1	1
17	TO	TOCANTINS	0	0	0	0	0	0	0	0	0	0	0	0	0	0	0	0	0	0	0	0	0	0	1	0	0	0	1	1	2	2	2	2	0	2	2	2	2	2	2	2	2	1	2	3	2	2	2
17	TO	TOCANTINS	0	0	0	0	0	0	0	0	0	0	0	0	0	0	0	0	0	0	0	0	0	0	1	0	1	1	0	0	1	2	1	2	1	2	2	2	2	2	1	1	1	2	2	3	1	1	1
17	TO	TOCANTINS	0	0	0	0	0	0	0	0	0	0	0	0	0	0	0	0	0	0	0	0	0	0	0	0	0	1	1	0	1	1	1	1	1	2	2	2	4	3	3	2	2	3	2	2	1	1	1
17	TO	TOCANTINS	0	0	0	0	0	0	0	0	0	0	0	0	0	0	0	0	0	0	0	0	0	0	0	0	0	0	0	0	2	2	2	2	2	1	1	1	1	1	1	2	2	2	2	2	1	1	1
17	TO	TOCANTINS	0	0	0	0	0	0	0	0	0	0	0	0	0	0	0	0	0	0	0	0	0	0	0	0	1	1	1	1	1	0	0	0	0	1	1	1	1	1	0	0	0	0	0	0	1	1	1
17	TO	TOCANTINS	0	0	0	0	0	0	0	0	0	0	0	0	0	0	0	0	0	0	0	0	0	0	1	0	2	0	0	0	0	0	0	1	1	2	2	2	2	2	2	2	2	2	2	1	2	2	2
17	TO	TOCANTINS	0	0	0	0	0	0	0	0	0	0	0	0	0	0	0	0	0	0	0	0	0	0	1	1	1	2	3	3	3	3	3	4	4	2	3	3	3	3	2	3	3	3	5	4	2	2	3
17	TO	TOCANTINS	0	0	0	0	0	0	0	0	0	0	0	0	0	0	0	0	0	0	0	0	0	0	1	0	0	0	0	0	1	1	1	1	1	1	1	1	1	1	1	1	1	1	1	1	1	1	1
17	TO	TOCANTINS	0	0	0	0	0	0	0	0	0	0	0	0	0	0	0	0	0	0	0	0	0	0	1	1	1	2	0	1	2	2	3	3	4	2	2	2	2	3	3	3	2	2	3	3	1	1	1
17	TO	TOCANTINS	0	0	0	0	0	0	0	0	0	0	0	0	0	0	0	0	0	0	0	0	0	0	0	0	0	0	0	1	2	2	2	1	1	0	0	0	1	1	1	2	2	2	2	2	2	2	1
17	TO	TOCANTINS	0	0	0	0	0	0	0	0	0	0	0	0	0	0	0	0	0	0	0	0	0	0	1	0	1	1	1	0	1	1	1	0	0	1	1	1	1	2	1	1	1	1	1	1	1	1	1
17	TO	TOCANTINS	0	0	0	0	0	0	0	0	0	0	0	0	0	0	0	0	0	0	0	0	0	0	1	2	1	2	0	1	2	1	2	2	2	2	2	2	2	2	2	5	3	3	4	4	2	2	2
17	TO	TOCANTINS	0	0	0	0	0	0	0	0	0	0	0	0	0	0	0	0	0	0	0	0	0	0	0	0	0	0	0	2	2	2	2	1	1	2	0	0	0	0	1	1	1	1	1	1	1	2	1
17	TO	TOCANTINS	0	0	0	0	0	0	0	0	0	0	0	0	0	0	0	0	0	0	0	0	0	0	1	1	1	1	1	1	1	1	1	1	1	1	1	1	1	0	0	1	1	1	1	0	1	1	1
17	TO	TOCANTINS	0	0	0	0	0	0	0	0	0	0	0	0	0	0	0	0	0	0	0	0	0	0	1	1	1	0	0	1	1	0	1	1	1	1	1	1	1	1	1	1	1	1	1	1	1	1	1
17	TO	TOCANTINS	0	0	0	0	0	0	0	0	0	0	0	0	0	0	0	0	0	0	0	0	0	0	1	1	1	0	0	1	1	1	1	1	1	1	1	1	1	1	0	0	0	1	1	1	1	1	1
17	TO	TOCANTINS	0	0	0	0	0	0	0	0	0	1	0	0	0	0	0	0	0	0	0	0	0	0	3	3	3	4	4	9	8	9	8	10	10	10	10	10	10	10	10	8	10	8	10	12	9	9	9
17	TO	TOCANTINS	0	0	0	0	0	0	0	0	0	0	0	0	0	0	0	0	0	0	0	0	0	0	1	1	0	1	1	0	1	1	1	1	2	0	1	1	1	0	1	2	2	2	1	1	1	1	1
17	TO	TOCANTINS	0	0	0	0	0	0	0	0	0	0	0	0	0	0	0	0	0	0	0	0	0	0	1	0	1	1	0	0	0	0	0	1	0	2	2	2	2	1	1	1	2	2	2	2	2	2	2
17	TO	TOCANTINS	0	0	0	0	0	0	0	0	0	0	0	0	0	0	0	0	0	0	0	0	0	0	2	3	2	1	1	1	1	0	0	1	1	2	2	2	2	2	1	1	1	3	2	2	1	1	1
17	TO	TOCANTINS	0	0	0	0	0	0	0	0	0	1	0	0	0	0	0	0	0	0	0	0	0	0	1	1	1	0	0	0	1	0	0	1	0	3	3	3	2	2	3	3	2	2	2	2	1	1	1
17	TO	TOCANTINS	0	0	0	0	0	0	0	0	0	0	0	0	0	0	0	0	0	0	0	0	0	0	0	0	0	0	0	0	1	0	1	1	0	1	1	1	3	3	1	1	1	1	1	1	1	1	1
17	TO	TOCANTINS	0	0	0	0	0	0	0	0	0	0	0	0	0	0	0	0	0	0	0	0	0	0	0	2	1	0	1	2	2	2	2	2	2	2	2	2	1	0	2	1	1	1	2	2	1	1	1
17	TO	TOCANTINS	0	0	0	0	0	0	0	0	0	0	0	0	0	0	0	0	0	0	0	0	0	0	0	2	2	2	2	2	4	3	5	5	2	6	6	4	4	4	3	5	4	5	6	5	6	6	6
17	TO	TOCANTINS	0	0	0	0	0	0	0	0	0	1	0	0	0	0	0	0	0	0	0	0	0	0	0	0	0	0	0	1	0	0	0	0	0	3	3	3	3	3	3	3	3	3	3	3	1	1	1
17	TO	TOCANTINS	0	0	0	0	0	0	0	0	0	0	0	0	0	0	0	0	0	0	0	0	0	0	0	0	0	0	0	0	0	0	0	0	0	1	0	0	0	0	1	0	2	2	2	2	2	2	1
17	TO	TOCANTINS	0	0	0	0	0	0	0	0	0	0	0	0	0	0	0	0	0	0	0	0	0	0	1	0	0	0	0	0	0	0	0	0	0	2	2	2	2	2	0	0	0	0	1	1	1	1	1
17	TO	TOCANTINS	0	0	0	0	0	0	0	0	0	0	1	0	0	0	0	0	0	0	0	0	0	0	3	1	2	2	1	0	3	2	2	2	2	1	2	2	2	2	2	5	5	4	4	4	1	1	1
17	TO	TOCANTINS	0	0	0	0	0	0	0	0	0	0	0	0	0	0	0	0	0	0	0	0	0	0	1	0	1	1	0	1	1	0	2	0	0	1	1	0	0	0	0	2	2	1	2	2	2	2	2
17	TO	TOCANTINS	0	0	0	0	0	0	0	0	0	0	0	0	0	0	0	0	0	0	0	0	0	0	1	0	0	0	0	0	0	0	0	0	0	2	2	2	2	2	2	1	1	1	1	1	1	1	1
17	TO	TOCANTINS	0	0	0	0	0	0	0	0	0	0	0	0	0	0	0	0	0	0	0	0	0	0	1	2	0	1	2	1	1	2	1	1	1	3	3	3	3	3	2	3	3	3	3	3	2	2	2
17	TO	TOCANTINS	0	0	0	0	0	0	0	0	0	0	0	0	0	0	0	0	0	0	0	0	0	0	2	1	0	0	0	1	2	2	1	1	1	7	11	6	6	6	5	5	6	6	7	7	5	5	5
17	TO	TOCANTINS	0	0	0	0	0	0	0	0	0	0	0	0	0	0	0	0	0	0	0	0	0	0	1	0	1	0	0	0	1	0	0	1	1	1	1	1	1	1	1	1	2	1	1	1	1	1	1
17	TO	TOCANTINS	0	0	0	0	0	0	0	0	0	0	0	0	0	0	0	0	0	0	0	0	0	0	1	0	0	0	1	0	0	1	0	0	0	1	1	1	2	2	2	2	2	2	2	2	2	2	2
17	TO	TOCANTINS	0	0	0	0	0	0	0	0	0	0	0	0	0	0	0	0	0	0	0	0	0	0	1	1	1	0	0	1	4	3	3	3	2	3	2	3	3	3	2	5	6	5	6	5	2	2	2
17	TO	TOCANTINS	0	0	0	0	0	0	0	0	0	1	1	0	0	0	0	0	0	0	0	0	0	0	4	6	4	3	4	4	6	5	5	4	4	9	10	9	10	10	9	10	9	9	9	10	5	5	5
17	TO	TOCANTINS	0	0	0	0	0	0	0	0	0	0	0	0	0	0	0	0	0	0	0	0	0	0	15	13	14	11	12	11	7	9	11	16	17	21	18	19	21	21	20	23	20	23	24	25	12	12	11
17	TO	TOCANTINS	0	0	0	0	0	0	0	0	0	0	0	0	0	0	0	0	0	0	0	0	0	0	0	0	1	0	0	1	1	1	0	1	1	1	1	1	1	1	1	2	0	0	0	0	1	1	1
17	TO	TOCANTINS	0	0	0	0	0	0	0	0	0	0	0	0	0	0	0	0	0	0	0	0	0	0	0	0	0	0	0	1	1	1	1	2	1	1	1	1	2	1	2	3	3	3	3	2	1	1	1
17	TO	TOCANTINS	0	0	0	0	0	0	0	0	0	0	0	0	0	0	0	0	0	0	0	0	0	0	0	1	1	1	1	1	2	2	2	2	2	1	2	2	2	1	3	2	2	2	2	3	1	1	1
17	TO	TOCANTINS	0	0	0	0	0	0	0	0	0	0	0	0	0	0	0	0	0	0	0	0	0	0	2	2	2	2	2	2	2	2	1	1	2	1	2	2	2	2	2	2	2	2	2	2	1	1	1
17	TO	TOCANTINS	0	0	0	0	0	0	0	0	0	0	0	0	0	0	0	0	0	0	0	0	0	0	0	0	0	0	0	0	1	1	1	1	1	1	1	1	1	1	1	2	2	2	2	2	2	2	1
17	TO	TOCANTINS	0	0	0	0	0	0	0	0	0	0	0	0	0	0	0	0	0	0	0	0	0	0	2	1	2	1	1	0	0	1	1	1	2	2	2	2	2	2	2	2	2	2	3	3	3	3	3
17	TO	TOCANTINS	0	0	0	0	0	0	0	0	0	0	0	0	0	0	0	0	0	0	0	0	0	0	1	1	1	1	1	1	1	1	1	1	1	2	1	1	1	1	1	1	1	1	1	1	1	1	1
17	TO	TOCANTINS	0	0	0	0	0	0	0	0	0	0	0	0	0	0	0	0	0	0	0	0	0	0	1	0	2	0	0	2	3	3	5	0	3	2	2	3	0	0	2	3	3	3	3	3	3	3	3
17	TO	TOCANTINS	0	0	0	0	0	0	0	0	0	0	0	0	0	0	0	0	0	0	0	0	0	0	1	1	0	0	1	0	1	1	1	0	0	0	1	1	1	1	2	1	1	1	0	0	1	1	1
17	TO	TOCANTINS	0	0	0	0	0	0	0	0	0	0	0	0	0	0	0	0	0	0	0	0	0	0	1	0	0	1	1	0	0	0	1	1	1	1	1	1	1	1	1	0	0	0	0	0	1	1	1
17	TO	TOCANTINS	0	0	0	0	0	0	0	0	0	0	0	0	0	0	0	0	0	0	0	0	0	0	0	0	0	0	1	1	1	1	1	1	1	1	1	1	1	1	1	1	1	1	1	0	1	1	1
17	TO	TOCANTINS	0	0	0	0	0	0	0	0	0	0	0	0	0	0	0	0	0	0	0	0	0	0	1	2	2	1	1	2	2	1	1	2	2	2	2	2	2	2	2	2	1	1	1	1	1	1	1
17	TO	TOCANTINS	0	0	0	0	0	0	0	0	0	0	0	0	0	0	0	0	0	0	0	0	0	0	0	1	1	1	0	0	1	1	1	1	1	1	2	0	1	1	0	0	0	1	1	2	1	1	1
17	TO	TOCANTINS	0	0	0	0	0	0	0	0	0	0	0	0	0	0	0	0	0	0	0	0	0	0	1	0	0	1	4	1	2	1	1	1	1	2	2	2	2	2	3	2	2	1	1	1	2	2	2
17	TO	TOCANTINS	0	0	0	0	0	0	0	0	0	0	0	0	0	0	0	0	0	0	0	0	0	0	1	1	1	1	1	1	0	0	0	0	1	1	1	1	1	1	1	3	3	2	1	1	1	1	1
17	TO	TOCANTINS	0	0	0	0	0	0	0	0	0	0	0	0	0	0	0	0	0	0	0	0	0	0	1	0	0	1	0	1	2	3	1	2	2	1	1	1	1	1	1	2	2	1	2	3	1	1	1
17	TO	TOCANTINS	0	0	0	0	0	0	0	0	0	0	0	0	0	0	0	0	0	0	0	0	0	0	2	0	2	3	1	3	2	3	0	5	5	7	7	6	5	5	5	5	6	6	6	4	5	5	5
17	TO	TOCANTINS	0	0	0	0	0	0	0	0	0	0	0	0	0	0	0	0	0	0	0	0	0	0	0	0	0	0	0	0	1	0	0	0	0	4	4	4	3	3	3	2	2	2	3	4	3	3	3
17	TO	TOCANTINS	0	0	0	0	0	0	0	0	0	0	0	0	0	0	0	0	0	0	0	0	0	0	2	0	0	0	0	0	0	0	2	2	0	2	1	1	1	2	2	2	2	2	2	2	1	1	1
17	TO	TOCANTINS	0	0	0	0	0	0	0	0	0	0	0	0	0	0	0	0	0	0	0	0	0	0	1	0	0	0	0	1	0	0	0	0	1	0	0	1	1	1	1	1	1	1	1	1	1	1	1
17	TO	TOCANTINS	0	0	0	0	0	0	0	0	0	0	0	0	0	0	0	0	0	0	0	0	0	0	2	2	2	2	2	1	2	2	2	2	3	2	2	2	2	2	1	3	3	2	3	3	1	1	1
17	TO	TOCANTINS	0	0	0	0	0	0	0	0	0	0	0	0	0	0	0	0	0	0	0	0	0	0	0	1	0	0	0	2	2	2	2	2	1	0	1	1	1	1	2	2	2	1	1	2	1	1	1
17	TO	TOCANTINS	0	0	0	0	0	0	0	0	0	0	0	0	0	0	0	0	0	0	0	0	0	0	3	2	3	2	1	1	2	3	1	0	0	4	5	4	4	4	4	4	4	4	4	3	2	2	2
17	TO	TOCANTINS	0	0	0	0	0	0	0	0	0	0	0	0	0	0	0	0	0	0	0	0	0	0	1	0	0	0	0	0	0	0	0	0	0	2	2	2	2	2	2	2	2	2	2	2	1	1	1
17	TO	TOCANTINS	0	0	0	0	0	0	0	0	0	0	0	0	0	0	0	0	0	0	0	0	0	0	0	1	0	3	3	3	2	3	1	1	3	3	3	4	3	3	5	4	4	4	4	4	3	3	2
17	TO	TOCANTINS	0	0	0	0	0	0	0	0	0	0	0	0	0	0	0	0	0	0	0	0	0	0	0	0	0	0	0	1	1	0	0	0	0	0	0	0	1	1	2	2	2	2	2	2	3	3	3
17	TO	TOCANTINS	0	0	0	0	0	0	0	0	0	0	0	0	0	0	0	0	0	0	0	0	0	0	0	0	0	1	0	1	1	1	1	2	2	1	0	0	1	1	0	1	1	1	2	2	2	2	2
17	TO	TOCANTINS	0	0	0	0	0	0	0	0	0	0	0	0	0	0	0	0	0	0	0	0	0	0	0	0	0	0	0	0	0	0	1	1	1	1	1	1	0	0	0	0	0	1	1	1	1	1	1
17	TO	TOCANTINS	0	0	0	0	0	0	0	0	0	0	0	0	0	0	0	0	0	0	0	0	0	0	0	0	1	1	0	1	1	1	1	1	1	1	1	2	2	2	2	1	1	1	1	1	1	1	1
17	TO	TOCANTINS	0	0	0	0	0	0	0	0	0	0	0	0	0	0	0	0	0	0	0	0	0	0	0	1	1	0	1	1	1	1	1	1	1	1	1	0	1	1	1	1	1	2	1	1	1	1	1
17	TO	TOCANTINS	0	0	0	0	0	0	0	0	0	0	0	0	0	0	0	0	0	0	0	0	0	0	1	1	1	0	0	0	1	1	1	1	1	1	1	0	1	1	1	2	2	2	3	2	1	1	1
17	TO	TOCANTINS	0	0	0	0	0	0	0	0	0	0	0	0	0	0	0	0	0	0	0	0	0	0	1	1	0	0	2	1	3	3	2	2	2	2	2	2	3	2	3	3	1	0	1	1	3	3	3
17	TO	TOCANTINS	0	0	0	0	0	0	0	0	0	0	0	0	0	0	0	0	0	0	0	0	0	0	6	4	6	5	4	4	13	13	13	12	8	9	9	9	4	4	4	5	6	4	1	2	8	8	8
17	TO	TOCANTINS	0	0	0	0	0	0	0	0	0	0	0	0	0	0	0	0	0	0	0	0	0	0	0	0	0	0	2	2	1	1	2	2	2	3	3	3	2	4	4	4	4	3	3	3	1	1	1
17	TO	TOCANTINS	0	0	0	0	0	0	0	0	0	0	0	0	0	0	0	0	0	0	0	0	0	0	1	1	1	1	0	0	0	0	0	2	2	3	2	3	3	3	3	3	3	1	1	1	1	1	1
17	TO	TOCANTINS	0	0	0	0	0	0	0	0	0	0	0	0	0	0	0	0	0	0	0	0	0	0	2	2	1	0	0	0	2	2	2	3	4	4	3	4	4	2	4	3	4	4	5	5	2	2	2
17	TO	TOCANTINS	0	0	0	0	0	0	0	0	0	0	0	0	0	0	0	0	0	0	0	0	0	0	3	3	4	0	1	1	1	0	0	2	2	4	4	4	4	5	4	4	4	4	4	3	4	4	4
17	TO	TOCANTINS	0	0	0	0	0	0	0	0	0	0	0	0	0	0	0	0	0	0	0	0	0	0	1	1	1	0	0	2	2	1	3	1	1	2	2	1	1	1	1	1	1	1	0	1	1	1	1
17	TO	TOCANTINS	0	0	0	0	0	0	0	0	0	0	0	0	0	0	0	0	0	0	0	0	0	0	0	0	0	0	1	0	0	0	2	1	1	4	5	4	4	4	4	3	4	4	4	3	3	3	3
17	TO	TOCANTINS	0	0	0	0	0	0	0	0	0	0	0	0	0	0	0	0	0	0	0	0	0	0	0	0	0	1	1	0	0	0	0	0	0	2	2	0	1	1	2	2	2	2	2	2	1	1	1
17	TO	TOCANTINS	0	0	0	0	0	0	0	0	0	0	0	0	0	0	0	0	0	0	0	0	0	0	0	0	0	0	0	1	1	0	0	1	1	1	0	0	1	1	1	1	1	1	1	1	2	2	1
17	TO	TOCANTINS	0	0	0	0	0	0	0	0	0	0	0	0	0	0	0	0	0	0	0	0	0	0	1	1	1	0	0	0	0	0	0	0	0	2	2	3	3	2	4	3	3	2	3	2	2	3	3
17	TO	TOCANTINS	0	0	0	0	0	0	0	0	0	0	0	0	0	0	0	0	0	0	0	0	0	0	0	1	0	0	0	1	2	2	1	2	1	1	1	1	1	1	1	1	1	2	2	1	2	2	2
17	TO	TOCANTINS	0	0	0	0	0	0	0	0	0	0	0	0	0	0	0	0	0	0	0	0	0	0	0	0	1	0	0	0	0	2	2	1	0	0	1	1	2	1	2	2	2	2	2	2	1	1	1
17	TO	TOCANTINS	0	0	0	0	0	0	0	0	0	0	0	0	0	0	0	0	0	0	0	0	0	0	1	1	0	0	1	1	1	1	1	0	0	0	1	1	1	1	1	1	1	1	1	1	1	1	1
17	TO	TOCANTINS	0	0	1	0	0	0	0	0	0	0	0	0	0	0	0	0	0	0	0	0	0	0	3	5	5	8	8	4	4	9	13	9	9	14	14	13	15	14	15	11	11	11	14	14	15	14	14
17	TO	TOCANTINS	0	0	0	0	0	0	0	0	0	0	0	0	0	0	0	0	0	0	0	0	0	0	3	1	3	0	2	1	2	2	1	1	2	3	3	4	5	4	4	4	4	3	3	3	1	1	1
17	TO	TOCANTINS	0	0	0	0	0	0	0	0	0	0	0	0	0	0	0	0	0	0	0	0	0	0	0	0	0	1	1	0	2	1	1	0	0	1	1	1	2	2	2	2	2	2	2	2	1	1	1
17	TO	TOCANTINS	0	0	0	0	0	0	0	0	0	0	0	0	0	0	0	0	0	0	0	0	0	0	0	0	0	0	0	0	0	0	0	0	0	1	1	1	1	1	1	1	1	1	1	1	1	1	1
17	TO	TOCANTINS	0	0	0	0	0	0	0	0	0	0	0	0	0	0	0	0	0	0	0	0	0	0	0	1	0	1	1	1	2	2	2	1	1	1	1	1	1	1	1	2	2	2	2	2	1	1	1
17	TO	TOCANTINS	0	0	0	0	0	0	0	0	0	0	0	0	0	0	0	0	0	0	0	0	0	0	0	0	0	0	0	1	1	2	1	1	1	2	2	2	1	2	1	2	2	2	1	1	2	2	2
17	TO	TOCANTINS	0	0	0	0	0	0	0	0	0	0	0	0	0	0	0	0	0	0	0	0	0	0	0	0	0	0	0	0	0	0	0	0	0	1	1	1	1	1	2	2	2	1	1	1	1	1	1
17	TO	TOCANTINS	0	0	0	0	0	0	0	0	0	0	0	0	0	0	0	0	0	0	0	0	0	0	1	1	0	1	0	0	1	0	1	1	0	1	1	1	1	2	1	1	1	1	1	1	1	1	1
17	TO	TOCANTINS	0	0	0	0	0	0	0	0	0	0	0	0	0	0	0	0	0	0	0	0	0	0	1	0	1	1	0	0	1	1	2	1	0	2	2	2	1	2	2	2	2	3	3	4	4	4	4
17	TO	TOCANTINS	0	0	0	0	0	0	0	0	0	0	0	0	0	0	0	0	0	0	0	0	0	0	0	0	0	1	1	2	2	2	1	1	1	1	1	1	1	1	1	1	1	1	1	1	1	1	1
17	TO	TOCANTINS	0	0	0	0	0	0	0	0	0	0	0	0	0	0	0	0	0	0	0	0	0	0	2	1	2	1	1	1	1	2	1	1	2	2	2	2	2	1	4	3	3	2	2	2	1	1	1
17	TO	TOCANTINS	0	0	0	0	0	0	0	0	0	1	0	0	0	0	0	0	0	0	0	0	0	0	1	0	2	0	1	2	2	2	3	3	1	2	1	1	1	1	1	1	2	1	1	1	4	4	4
17	TO	TOCANTINS	0	0	0	0	0	0	0	0	0	0	0	0	0	0	0	0	0	0	0	0	0	0	0	1	1	0	1	1	1	1	1	1	1	1	1	1	1	1	1	1	1	0	1	1	1	1	1
17	TO	TOCANTINS	0	0	0	0	0	0	0	0	0	0	0	0	0	0	0	0	0	0	0	0	0	0	1	1	0	0	0	0	0	0	0	0	0	1	1	1	1	1	1	1	1	1	1	1	1	1	1
17	TO	TOCANTINS	0	0	0	0	0	0	0	0	0	0	0	0	0	0	0	0	0	0	0	0	0	0	1	0	1	2	0	2	1	1	2	2	2	2	2	2	2	2	2	2	2	3	2	2	3	3	3
17	TO	TOCANTINS	1	0	0	0	0	0	0	0	0	0	0	0	0	0	0	0	0	0	0	0	0	0	0	1	1	1	1	0	0	0	0	1	1	1	1	1	1	1	1	1	0	0	1	1	1	1	1
17	TO	TOCANTINS	0	0	0	0	0	0	0	0	0	0	0	0	0	0	0	0	0	0	0	0	0	0	1	1	1	0	0	1	0	0	0	1	1	1	1	1	1	1	2	2	1	1	1	1	1	1	1
17	TO	TOCANTINS	0	0	0	0	0	0	0	0	0	0	0	0	0	0	0	0	0	0	0	0	0	0	0	0	0	0	0	2	2	2	2	2	2	0	0	0	2	2	2	2	1	1	3	3	2	2	2
17	TO	TOCANTINS	0	0	0	0	0	0	0	0	0	0	0	0	0	0	0	0	0	0	0	0	0	0	1	0	1	1	1	1	1	1	1	1	1	1	1	1	1	1	1	1	1	1	1	1	1	1	1
17	TO	TOCANTINS	0	0	0	0	0	0	0	0	0	0	0	0	0	0	0	0	0	0	0	0	0	0	2	2	2	2	2	4	2	3	4	6	4	3	3	3	3	3	3	3	4	5	4	3	3	3	2
17	TO	TOCANTINS	0	0	0	0	0	0	0	0	0	0	0	0	0	0	0	0	0	0	0	0	0	0	1	1	0	1	0	0	1	1	1	0	0	1	1	1	1	1	1	1	1	2	1	1	2	2	2
17	TO	TOCANTINS	0	0	0	0	0	0	0	0	0	0	0	0	0	0	0	0	0	0	0	0	0	0	1	1	1	1	0	1	1	1	2	2	2	2	2	2	2	2	2	2	2	3	2	2	2	2	2
17	TO	TOCANTINS	0	0	0	0	0	0	0	0	0	0	0	0	0	0	0	0	0	0	0	0	0	0	0	2	0	1	0	0	1	2	2	1	1	2	2	2	1	1	1	1	1	1	3	2	1	1	1
17	TO	TOCANTINS	0	0	0	0	0	0	0	0	0	0	0	0	0	0	0	0	0	0	0	0	0	0	0	1	0	0	0	0	0	0	0	0	0	0	2	2	2	2	2	2	2	2	2	1	2	2	2
17	TO	TOCANTINS	0	0	0	0	0	0	0	0	0	0	0	0	0	0	0	0	0	0	0	0	0	0	3	3	4	3	4	4	5	3	4	4	3	4	4	5	4	5	2	4	4	3	3	3	4	4	4
17	TO	TOCANTINS	0	0	0	0	0	0	0	0	0	0	0	0	0	0	0	0	0	0	0	0	0	0	0	0	0	0	0	0	0	0	0	1	1	1	1	1	1	1	1	1	1	2	1	1	1	1	1
17	TO	TOCANTINS	0	0	0	0	0	0	0	0	0	0	0	0	0	0	0	0	0	0	0	0	0	0	0	1	1	1	1	2	2	2	1	3	2	4	4	4	4	3	4	4	4	4	5	4	2	2	2
17	TO	TOCANTINS	0	0	0	0	0	0	0	0	0	0	0	0	0	0	0	0	0	0	0	0	0	0	0	0	0	0	0	1	1	1	1	1	1	1	1	1	1	1	1	1	1	2	0	1	1	1	1
17	TO	TOCANTINS	0	0	0	0	0	0	0	0	0	0	0	0	0	0	0	0	0	0	0	0	0	0	1	1	1	0	1	1	0	0	0	0	0	1	1	1	1	0	1	1	1	1	0	0	1	1	1
17	TO	TOCANTINS	0	0	0	1	0	0	0	2	0	2	0	0	0	0	0	0	0	0	0	1	0	0	28	32	26	29	41	49	52	50	68	79	77	55	47	49	48	53	56	65	65	81	80	78	47	50	51
17	TO	TOCANTINS	0	0	0	0	0	0	0	0	0	0	0	0	0	0	0	0	0	0	0	0	0	0	3	2	1	0	0	0	0	1	1	1	0	2	2	1	1	1	2	2	2	2	2	3	1	1	1
17	TO	TOCANTINS	0	0	0	0	0	0	0	0	0	0	0	0	0	0	0	0	0	0	0	0	0	0	4	2	1	2	3	5	5	5	4	6	6	9	8	8	8	8	8	10	10	9	9	9	4	4	4
17	TO	TOCANTINS	0	0	0	0	0	0	0	0	0	0	0	0	0	0	0	0	0	0	0	0	0	0	1	0	0	0	0	0	0	0	0	0	0	1	1	1	1	1	0	1	1	1	1	1	1	1	1
17	TO	TOCANTINS	0	0	0	0	0	0	0	0	0	0	0	0	0	0	0	0	0	0	0	0	0	0	1	1	1	1	1	0	0	0	0	0	0	1	1	1	1	1	1	1	1	1	1	1	1	1	1
17	TO	TOCANTINS	0	0	0	0	0	0	0	0	0	0	0	0	0	0	0	0	0	0	0	0	0	0	1	3	2	1	1	0	3	3	2	2	2	3	3	3	3	2	3	4	3	2	3	3	2	2	2
17	TO	TOCANTINS	0	0	0	0	0	0	0	0	0	0	0	0	0	0	0	0	0	0	0	0	0	0	0	0	2	1	1	2	0	1	1	2	1	3	3	3	4	1	2	3	1	1	2	3	1	1	1
21	MA	MARANHÃO	0	0	0	0	0	1	0	0	0	0	0	0	0	0	0	0	0	0	0	0	0	0	8	4	6	5	4	4	5	4	8	7	11	22	23	17	17	19	19	18	16	9	10	21	23	24	22
21	MA	MARANHÃO	0	0	0	0	0	0	0	0	0	0	0	0	0	0	0	0	0	0	0	0	0	0	1	1	1	0	0	0	2	1	1	3	1	1	2	2	3	3	3	3	3	3	3	2	2	2	2
21	MA	MARANHÃO	0	0	0	0	0	0	0	0	0	0	0	0	0	0	0	0	0	0	0	0	0	0	5	5	6	4	2	4	7	6	5	6	2	6	6	7	5	4	5	5	5	5	6	6	5	5	5
21	MA	MARANHÃO	0	0	0	0	0	0	0	0	0	0	0	0	0	0	0	0	0	0	0	0	0	0	5	7	6	6	5	4	9	8	8	5	5	7	5	4	5	4	7	6	6	8	8	8	15	17	15
21	MA	MARANHÃO	0	0	0	0	0	0	0	0	0	0	0	0	0	0	0	0	0	0	0	0	0	0	4	5	4	3	3	5	7	3	5	3	2	3	4	4	5	2	5	8	8	8	9	8	8	10	10
21	MA	MARANHÃO	0	0	0	0	0	0	0	0	0	0	0	0	0	0	0	0	0	0	0	0	0	0	0	1	0	1	2	4	4	4	3	5	4	1	3	3	3	3	5	5	3	4	4	3	3	3	2
21	MA	MARANHÃO	0	0	0	0	0	0	0	0	0	0	0	0	0	0	0	0	0	0	0	0	0	0	3	4	6	6	3	2	4	7	6	9	7	6	6	6	5	3	5	4	7	8	9	9	4	4	5
21	MA	MARANHÃO	0	0	0	0	0	0	0	0	0	0	0	0	0	0	0	0	0	0	0	0	0	0	11	11	13	15	19	14	14	13	1	5	2	14	17	16	17	16	17	21	19	2	15	15	15	18	19
21	MA	MARANHÃO	0	0	0	0	0	0	0	0	0	0	0	0	0	0	0	0	0	0	0	0	0	0	1	1	1	1	1	1	2	0	1	2	1	3	3	3	2	2	2	3	1	3	3	3	2	4	4
21	MA	MARANHÃO	0	0	0	0	0	0	0	0	0	0	0	0	0	0	0	0	0	0	0	0	0	0	3	2	2	1	1	1	1	1	2	1	1	3	3	3	3	3	3	3	3	3	0	0	3	3	3
21	MA	MARANHÃO	0	0	0	0	0	0	0	0	0	0	0	0	0	0	0	0	0	0	0	0	0	0	6	5	6	6	5	5	11	12	14	12	10	12	10	10	10	10	9	12	17	13	19	18	20	20	19
21	MA	MARANHÃO	0	0	0	0	0	0	0	0	0	0	0	0	0	0	0	0	0	0	0	0	0	1	2	5	6	1	1	7	6	5	5	6	5	6	4	5	6	4	8	10	9	9	9	11	11	11	11
21	MA	MARANHÃO	0	0	0	0	0	0	0	0	0	0	0	0	0	0	0	0	0	0	0	0	0	0	1	4	1	2	2	3	4	4	8	2	0	4	5	5	5	4	4	3	3	9	5	5	9	6	6
21	MA	MARANHÃO	0	0	0	0	0	0	0	0	0	0	0	0	0	0	0	0	0	0	0	0	0	0	6	4	3	3	2	1	2	2	2	4	0	6	6	5	2	6	5	4	5	6	6	6	9	9	9
21	MA	MARANHÃO	0	0	0	0	0	0	0	0	0	0	0	0	0	0	0	0	0	0	0	0	0	0	3	3	3	3	4	4	3	3	3	4	2	4	4	4	4	4	5	6	7	4	5	4	3	3	3
21	MA	MARANHÃO	0	0	0	0	0	0	0	0	0	0	0	0	0	0	0	0	0	0	0	0	0	0	14	14	15	15	16	14	12	12	11	9	6	17	15	14	14	10	14	15	13	14	17	16	15	15	15
21	MA	MARANHÃO	0	0	0	0	0	0	0	0	0	0	1	0	0	0	0	0	0	0	0	0	0	0	1	0	0	2	3	6	7	8	8	9	2	6	5	5	6	6	10	10	9	9	10	9	7	7	7
21	MA	MARANHÃO	0	0	0	0	0	1	0	0	0	0	0	0	0	0	0	0	0	0	0	0	0	0	7	8	9	8	6	7	10	7	7	7	7	9	9	9	9	7	7	11	9	8	9	11	17	12	13
21	MA	MARANHÃO	0	0	0	0	0	0	0	0	0	0	0	0	0	0	0	0	0	0	0	0	0	0	1	2	0	2	4	3	2	4	4	6	3	2	4	4	3	1	4	5	4	2	0	5	7	7	7
21	MA	MARANHÃO	0	0	0	0	0	0	0	0	0	0	0	0	0	0	0	0	0	0	0	0	0	0	9	7	8	13	19	19	23	22	24	30	26	29	34	30	44	33	34	36	34	32	35	34	21	21	21
21	MA	MARANHÃO	0	0	0	0	0	0	0	0	0	0	0	0	0	0	0	0	0	0	0	0	0	0	4	4	4	2	2	1	2	1	1	0	2	7	6	6	6	6	6	6	6	6	5	7	9	9	9
21	MA	MARANHÃO	0	0	0	0	0	0	0	0	0	0	0	0	0	0	0	0	0	0	0	0	0	0	2	4	3	1	4	4	6	7	3	5	2	6	7	7	6	6	6	6	8	6	7	7	6	6	7
21	MA	MARANHÃO	0	0	0	0	0	0	0	0	0	0	0	0	0	0	0	0	0	0	0	0	0	0	2	1	1	1	1	0	1	2	2	2	2	2	0	0	0	2	2	2	1	2	2	3	3	3	3
21	MA	MARANHÃO	0	0	0	0	0	1	0	0	0	0	0	0	0	0	0	0	0	0	0	0	0	0	4	6	6	7	4	7	12	13	12	21	20	19	22	21	20	19	22	22	23	21	19	23	30	34	35
21	MA	MARANHÃO	0	0	0	0	0	0	0	0	0	0	0	0	0	0	0	0	0	0	0	0	0	0	6	7	6	5	5	5	4	5	4	1	1	5	7	8	6	5	7	7	6	7	8	10	7	7	8
21	MA	MARANHÃO	0	0	0	0	1	0	0	0	0	0	1	0	0	0	0	0	0	0	0	0	0	0	4	3	3	1	2	8	19	16	15	17	12	12	13	11	11	1	18	19	19	20	21	23	29	30	30
21	MA	MARANHÃO	0	0	0	0	0	0	0	0	0	0	0	0	0	0	0	0	0	0	0	0	0	0	14	9	12	10	15	13	14	12	15	18	21	17	20	18	15	15	17	15	16	17	16	13	20	21	21
21	MA	MARANHÃO	0	0	0	0	0	0	0	0	0	0	0	0	0	0	0	0	0	0	0	0	0	0	2	2	1	2	2	1	1	2	0	0	0	2	1	2	1	2	2	2	2	0	2	2	3	1	1
21	MA	MARANHÃO	0	0	0	0	0	0	0	0	0	0	0	0	0	0	0	0	0	0	0	0	0	0	4	3	3	2	2	2	4	3	3	2	1	3	4	4	4	4	2	3	3	3	3	4	4	4	4
21	MA	MARANHÃO	0	0	0	0	0	0	0	0	0	0	0	0	0	0	0	0	0	0	0	0	0	0	2	0	0	1	1	1	1	1	2	1	1	3	2	2	3	2	2	2	1	2	0	2	5	5	4
21	MA	MARANHÃO	0	0	0	0	0	0	0	0	0	0	0	0	0	0	0	0	0	0	0	0	0	0	4	3	2	3	3	4	6	6	5	4	6	7	7	6	6	6	8	8	10	10	8	7	11	12	11
21	MA	MARANHÃO	0	0	0	0	0	0	0	0	0	0	0	0	0	0	0	0	0	0	0	0	0	0	1	0	0	1	0	2	3	3	2	1	0	3	2	2	2	2	3	3	3	3	3	2	5	5	5
21	MA	MARANHÃO	0	0	0	0	0	0	0	0	0	0	0	0	0	0	0	0	0	0	0	0	0	0	2	1	1	1	1	2	2	1	3	2	1	2	2	2	2	2	2	1	2	2	1	2	2	2	2
21	MA	MARANHÃO	0	0	0	0	0	0	0	0	0	0	0	0	0	0	0	0	0	0	0	0	0	0	11	9	9	11	11	13	12	12	13	13	8	12	14	17	16	14	14	12	12	13	14	14	14	14	14
21	MA	MARANHÃO	0	0	0	0	0	1	0	0	0	0	0	0	0	0	0	0	0	0	0	0	0	0	4	5	4	6	7	6	8	7	6	8	4	8	8	8	9	8	7	7	6	6	5	5	8	8	8
21	MA	MARANHÃO	0	0	0	0	0	0	0	0	0	0	0	0	0	0	0	0	0	0	0	0	0	0	4	5	6	3	4	6	5	5	5	2	2	5	4	4	4	4	5	5	6	6	4	2	3	5	5
21	MA	MARANHÃO	0	0	0	0	0	0	0	0	0	0	0	0	0	0	0	0	0	0	0	0	0	0	3	3	8	7	5	5	3	5	4	3	6	5	7	10	11	11	11	9	10	9	8	8	11	11	11
21	MA	MARANHÃO	0	0	0	0	0	0	0	0	0	0	0	0	0	0	0	0	0	0	0	0	0	0	1	3	2	1	2	3	4	2	2	1	1	4	4	6	6	6	4	4	4	4	4	3	4	4	4
21	MA	MARANHÃO	0	0	0	0	0	0	0	0	0	0	0	0	0	0	0	0	0	0	0	0	0	0	5	6	7	8	5	5	5	4	5	3	2	10	10	10	10	10	8	9	9	8	6	7	12	12	12
21	MA	MARANHÃO	0	0	0	0	0	0	0	0	0	0	0	0	0	0	0	0	0	0	0	0	0	0	2	2	3	2	2	1	3	3	3	3	5	4	4	6	6	6	6	6	6	6	6	7	4	4	5
21	MA	MARANHÃO	0	0	1	0	0	0	0	0	0	0	0	0	0	0	0	0	0	0	0	0	0	0	1	3	0	1	1	8	8	9	12	11	13	14	13	16	14	14	16	20	18	16	22	23	21	22	22
21	MA	MARANHÃO	0	0	0	0	0	0	0	0	0	0	0	0	0	0	0	0	0	0	0	0	0	0	3	2	2	2	3	2	2	4	5	0	1	6	6	7	4	3	6	6	7	8	6	6	9	7	7
21	MA	MARANHÃO	0	0	0	0	0	0	0	0	0	0	0	0	0	0	0	0	0	0	0	0	0	0	1	1	1	2	1	2	3	2	3	2	3	4	3	3	3	2	3	3	3	3	3	3	2	3	3
21	MA	MARANHÃO	0	0	0	0	0	0	0	0	0	0	0	0	0	0	0	0	0	0	0	0	0	0	2	3	2	1	1	1	1	4	3	1	1	2	3	4	4	3	3	3	3	2	3	4	2	2	2
21	MA	MARANHÃO	0	0	0	0	0	0	0	0	0	0	0	0	0	0	0	0	0	0	0	0	0	0	1	1	1	1	1	1	1	0	1	3	1	3	3	2	3	4	5	5	4	3	4	4	4	4	4
21	MA	MARANHÃO	0	0	0	0	0	0	0	0	0	0	0	0	0	0	0	0	0	0	0	0	0	0	4	1	2	3	3	3	2	1	3	5	2	7	5	3	3	5	5	4	4	2	4	4	3	3	3
21	MA	MARANHÃO	0	0	0	0	0	0	0	0	0	0	0	0	0	0	0	0	0	0	0	0	0	0	7	8	7	7	8	5	7	7	8	6	6	8	8	8	8	9	7	9	9	9	8	9	7	4	5
21	MA	MARANHÃO	0	0	0	0	0	0	0	0	0	0	0	0	0	0	0	0	0	0	0	0	0	0	5	3	5	6	4	4	7	8	7	10	7	8	7	7	7	7	8	8	8	7	6	5	5	5	7
21	MA	MARANHÃO	0	0	0	0	0	0	0	0	0	0	0	0	0	0	0	0	0	0	0	0	0	0	3	2	3	3	2	3	4	3	3	2	1	5	5	5	4	5	5	5	4	4	3	3	4	4	4
21	MA	MARANHÃO	0	0	0	0	0	0	0	0	0	0	0	0	0	0	0	0	0	0	0	0	0	0	9	6	6	3	2	4	7	7	6	10	5	10	8	10	11	11	9	10	11	12	11	11	10	10	10
21	MA	MARANHÃO	0	0	0	0	0	0	0	0	0	0	0	0	0	0	0	0	0	0	0	0	0	0	5	7	8	8	7	7	8	8	5	6	3	9	9	10	11	8	8	8	8	8	5	6	7	7	7
21	MA	MARANHÃO	0	0	0	0	0	0	0	0	0	1	1	0	0	0	0	0	0	0	0	2	0	0	25	22	30	17	17	46	39	35	35	36	29	40	44	43	44	47	47	48	46	45	52	51	34	35	34
21	MA	MARANHÃO	0	0	0	0	0	0	0	0	0	0	0	0	0	0	0	0	0	0	0	0	0	0	0	1	1	2	3	3	4	2	3	4	2	2	4	6	4	2	4	3	2	4	4	5	3	3	3
21	MA	MARANHÃO	0	0	0	0	0	0	0	0	0	0	0	0	0	0	0	0	0	0	0	0	0	0	1	0	1	1	0	2	2	2	2	2	2	2	2	1	1	2	2	2	2	2	2	2	15	15	15
21	MA	MARANHÃO	0	0	0	0	0	0	0	0	0	0	0	0	0	0	0	0	0	0	0	0	0	0	2	2	2	1	3	3	3	4	3	2	3	3	3	1	1	3	3	3	4	5	4	5	2	2	2
21	MA	MARANHÃO	0	0	0	0	0	0	0	0	0	0	0	0	0	0	0	0	0	0	0	0	0	0	7	8	7	7	4	3	7	6	6	7	1	7	8	8	8	7	8	8	7	5	6	8	4	7	4
21	MA	MARANHÃO	0	0	0	0	0	0	0	0	0	0	0	0	0	0	0	0	0	0	0	0	0	0	2	3	4	4	4	13	20	19	17	21	16	7	6	8	10	11	20	23	22	32	19	21	28	28	29
21	MA	MARANHÃO	0	0	0	0	0	0	0	0	0	0	0	0	0	0	0	0	0	0	0	0	0	0	2	3	2	3	2	3	2	4	4	2	1	3	3	4	4	3	4	4	4	4	3	5	13	13	13
21	MA	MARANHÃO	0	0	0	0	0	0	0	0	0	0	0	0	0	0	0	0	0	0	1	0	0	0	9	9	7	10	12	7	23	21	26	22	19	27	28	27	22	26	23	23	22	25	30	32	19	19	19
21	MA	MARANHÃO	0	0	0	0	0	0	0	0	0	0	0	0	0	0	0	0	0	0	0	0	0	0	8	3	2	1	5	7	9	9	9	11	9	10	12	14	13	14	9	13	14	5	15	14	6	9	9
21	MA	MARANHÃO	0	0	0	0	0	0	0	0	0	0	0	0	0	0	0	0	0	0	0	0	0	0	5	4	6	9	7	6	9	5	1	3	2	7	11	10	10	5	11	13	12	9	17	17	28	28	27
21	MA	MARANHÃO	0	0	0	0	0	0	0	0	0	0	0	0	0	0	0	0	0	0	0	0	0	0	4	4	3	4	3	1	5	6	6	6	2	4	4	4	4	4	4	6	6	6	8	7	3	3	3
21	MA	MARANHÃO	0	0	0	0	0	0	0	0	0	0	0	0	0	0	0	0	0	0	0	0	0	0	9	9	13	13	5	12	14	13	10	11	11	15	16	17	17	12	12	14	15	14	17	17	13	14	14
21	MA	MARANHÃO	0	0	0	0	0	0	0	0	0	0	0	0	0	0	0	0	0	0	0	0	0	0	10	8	7	8	4	7	12	12	12	13	12	18	16	14	17	13	13	15	16	15	14	14	20	20	20
21	MA	MARANHÃO	0	0	0	0	0	0	0	1	0	0	0	0	0	0	0	0	0	0	0	0	0	0	3	2	2	3	3	2	3	4	5	4	3	5	5	5	4	2	2	2	2	3	3	2	5	5	5
21	MA	MARANHÃO	0	0	0	0	0	0	0	0	0	0	0	0	0	0	0	0	0	0	0	0	0	0	2	6	3	1	1	3	2	2	2	5	5	9	9	9	10	8	9	9	8	5	6	6	11	11	11
21	MA	MARANHÃO	0	0	0	0	0	0	0	0	0	0	0	0	0	0	0	0	0	0	0	0	0	0	2	3	2	3	2	3	3	3	3	3	4	3	2	3	3	3	4	4	4	3	2	3	7	6	6
21	MA	MARANHÃO	0	0	0	0	0	0	0	0	0	0	0	0	0	0	0	0	0	0	0	0	0	0	7	7	6	6	8	5	3	4	3	5	4	3	3	4	2	5	4	5	5	8	7	7	10	10	10
21	MA	MARANHÃO	0	0	0	0	0	0	0	0	0	0	0	0	0	0	0	0	0	0	0	0	0	0	4	9	9	9	10	7	12	15	19	18	12	12	19	16	14	14	18	26	22	25	29	27	8	8	8
21	MA	MARANHÃO	0	0	0	0	0	0	0	0	0	0	0	0	0	0	0	0	0	0	0	0	0	0	0	1	2	3	3	2	3	3	2	2	1	3	2	2	2	2	2	2	2	2	0	0	3	3	3
21	MA	MARANHÃO	0	0	0	0	0	0	0	0	0	0	0	0	0	0	0	0	0	0	0	0	0	0	1	1	2	3	3	2	3	3	2	2	0	2	2	5	4	4	5	3	2	2	2	2	5	5	5
21	MA	MARANHÃO	0	0	0	0	0	0	0	0	0	0	0	0	0	0	0	0	0	0	0	0	0	0	1	2	2	1	2	2	6	3	6	5	6	4	4	4	5	5	9	9	11	11	12	9	1	2	3
21	MA	MARANHÃO	0	0	0	0	0	0	0	0	0	0	0	0	0	0	0	0	0	0	0	0	0	0	0	1	2	2	1	1	2	3	2	2	1	3	4	3	4	5	5	7	7	7	0	3	6	6	7
21	MA	MARANHÃO	0	0	0	0	0	0	0	0	0	0	0	0	0	0	0	0	0	0	0	0	0	0	3	4	3	5	5	3	3	4	4	3	4	4	6	7	6	11	6	6	5	5	8	7	8	8	8
21	MA	MARANHÃO	0	0	0	0	0	0	0	0	0	0	0	0	0	0	0	0	0	0	0	0	0	0	2	2	2	4	3	6	4	3	3	4	3	3	3	3	5	5	4	5	5	5	5	6	3	3	3
21	MA	MARANHÃO	0	0	0	0	0	0	0	0	0	0	0	0	0	0	0	0	0	0	0	0	0	0	4	5	6	4	4	3	4	6	5	4	2	6	6	7	8	6	6	6	5	3	4	6	6	6	6
21	MA	MARANHÃO	0	0	0	0	0	0	0	0	0	0	0	0	0	0	0	0	0	0	0	0	0	0	0	0	1	2	0	2	3	3	3	4	1	3	3	3	3	3	3	3	4	4	4	4	9	9	9
21	MA	MARANHÃO	0	0	0	0	1	0	0	0	0	0	0	0	0	0	0	0	0	0	0	0	0	0	2	2	2	2	3	3	4	2	3	1	1	5	5	6	4	4	5	4	5	4	5	5	5	5	5
21	MA	MARANHÃO	0	0	0	0	0	0	0	0	0	0	0	0	0	0	0	0	0	0	0	0	0	0	1	1	3	4	0	4	5	4	3	2	1	2	5	4	5	1	6	6	7	5	4	5	5	6	6
21	MA	MARANHÃO	0	0	0	0	0	0	0	0	0	0	0	0	0	0	0	0	0	0	0	0	0	0	0	0	0	0	0	0	1	1	1	1	1	2	2	2	2	2	2	2	2	2	3	3	5	5	5
21	MA	MARANHÃO	0	0	0	0	0	0	0	0	0	0	0	0	0	0	0	0	0	0	0	0	0	0	2	1	0	2	1	2	2	3	2	2	0	5	4	4	6	5	4	4	3	6	6	6	4	4	4
21	MA	MARANHÃO	0	0	0	0	0	0	0	0	0	0	0	0	0	0	0	0	0	0	0	0	0	0	7	4	7	8	7	4	6	8	6	7	6	5	11	9	10	12	11	11	10	10	10	11	10	13	13
21	MA	MARANHÃO	0	0	0	0	0	0	0	0	0	0	0	0	0	0	0	0	0	0	0	0	0	0	2	2	1	1	1	0	1	1	2	2	1	1	1	2	2	2	2	0	1	1	2	2	5	5	5
21	MA	MARANHÃO	0	0	0	1	0	0	0	0	0	0	0	0	0	0	0	0	0	0	0	0	0	0	6	7	7	6	5	8	10	11	14	10	6	14	14	16	21	15	15	16	18	14	18	18	17	17	17
21	MA	MARANHÃO	0	0	0	0	0	0	0	0	0	0	0	0	0	0	0	0	0	0	0	0	0	0	1	2	2	3	2	2	3	3	3	4	2	4	4	4	4	3	5	3	5	5	4	4	12	12	12
21	MA	MARANHÃO	0	0	0	0	0	0	0	0	0	0	0	0	0	0	0	0	0	0	0	0	0	0	4	2	5	5	6	9	8	8	6	5	7	6	8	10	10	9	10	9	12	10	8	8	11	11	11
21	MA	MARANHÃO	0	0	0	0	0	0	0	0	1	0	0	0	0	0	0	0	0	0	0	0	0	0	7	5	5	2	5	3	6	4	6	2	5	6	7	7	7	9	7	7	8	8	7	7	8	9	10
21	MA	MARANHÃO	0	0	0	0	0	0	0	0	0	0	0	0	0	0	0	0	0	0	0	0	0	0	3	3	4	1	3	2	3	3	3	3	3	5	7	6	6	5	5	3	3	4	4	5	9	9	9
21	MA	MARANHÃO	0	0	0	0	0	0	0	0	0	0	0	0	0	0	0	0	0	0	0	0	0	0	2	3	3	2	2	0	3	3	3	6	4	4	5	5	5	6	5	5	5	7	4	4	4	5	5
21	MA	MARANHÃO	0	0	0	1	0	0	0	1	0	1	0	0	0	0	0	0	0	0	0	0	0	0	29	26	30	25	19	24	22	22	23	22	18	39	39	39	39	33	37	39	38	37	43	40	38	35	39
21	MA	MARANHÃO	0	0	0	0	0	0	0	0	0	0	0	0	0	0	0	0	0	0	0	0	0	0	2	1	1	3	1	3	4	3	2	3	4	4	3	5	4	4	4	4	4	5	5	6	5	5	6
21	MA	MARANHÃO	0	0	0	0	0	0	0	0	0	0	0	0	0	0	0	0	0	0	0	0	0	0	10	11	10	3	4	12	18	19	17	19	17	16	14	11	12	12	11	16	18	12	15	13	28	31	31
21	MA	MARANHÃO	0	0	0	0	0	0	0	0	0	0	0	0	0	0	0	0	0	0	0	0	0	0	2	5	6	4	5	4	4	4	3	7	2	7	6	8	8	9	9	8	7	8	9	11	8	8	7
21	MA	MARANHÃO	0	0	0	0	0	0	0	0	0	0	0	0	0	0	0	0	0	0	0	0	0	0	1	0	2	2	1	0	1	1	2	4	2	2	2	3	2	0	0	0	0	1	1	1	7	7	7
21	MA	MARANHÃO	0	0	0	0	0	0	0	0	0	0	0	0	0	0	0	0	0	0	0	0	0	0	2	3	3	3	2	1	3	4	3	0	1	3	6	6	7	6	6	5	4	4	2	3	10	12	12
21	MA	MARANHÃO	0	0	0	0	0	0	0	0	1	0	1	0	0	0	0	0	0	0	0	0	0	0	7	4	3	3	4	4	7	2	2	3	2	9	10	9	9	12	11	10	11	9	7	6	6	7	8
21	MA	MARANHÃO	0	0	0	0	0	0	0	0	0	0	0	0	0	0	0	0	0	0	0	0	0	0	1	4	5	5	3	1	3	4	5	2	2	6	6	6	6	6	6	6	6	6	6	6	6	6	6
21	MA	MARANHÃO	0	0	0	0	0	0	0	0	0	0	0	0	0	0	0	0	0	0	0	0	0	0	3	3	3	2	3	1	2	2	2	2	2	3	3	3	3	3	3	1	0	1	0	3	3	3	3
21	MA	MARANHÃO	0	0	0	0	0	0	0	0	0	0	0	0	0	0	0	0	0	0	0	0	0	0	12	5	8	6	4	5	8	7	4	11	7	16	15	16	17	17	18	18	17	17	18	21	17	21	14
21	MA	MARANHÃO	0	0	0	0	0	0	0	0	0	0	0	0	0	0	0	0	0	0	0	0	0	0	4	2	4	2	3	4	4	6	4	4	0	4	3	4	4	3	4	4	4	4	4	5	7	7	7
21	MA	MARANHÃO	0	0	0	0	0	0	0	0	0	0	0	0	0	0	0	0	0	0	0	0	0	0	3	3	2	3	2	2	5	4	1	4	4	4	5	7	7	9	6	6	5	5	6	6	6	6	6
21	MA	MARANHÃO	0	0	0	0	0	0	0	0	0	0	0	0	0	0	0	0	0	0	0	0	0	0	1	1	0	1	1	1	1	1	2	0	3	3	3	3	3	3	4	3	3	3	3	5	3	3	2
21	MA	MARANHÃO	0	0	0	0	0	0	0	0	0	0	0	0	0	0	0	0	0	0	0	0	0	0	3	3	1	1	2	1	3	3	3	3	3	1	2	1	0	0	0	0	0	0	3	3	6	6	6
21	MA	MARANHÃO	0	0	0	0	0	0	0	0	0	0	0	0	0	0	0	0	0	0	0	0	0	0	2	3	3	1	1	3	4	5	4	4	4	2	4	4	3	3	3	4	4	4	5	5	4	3	2
21	MA	MARANHÃO	0	0	0	0	0	0	0	0	0	0	0	0	0	0	0	0	0	0	0	0	0	0	0	1	1	1	3	3	3	2	1	1	1	3	3	2	2	4	3	3	3	2	3	3	1	3	3
21	MA	MARANHÃO	0	0	0	0	0	0	0	0	0	0	0	0	0	0	0	0	0	0	0	0	0	0	2	2	1	3	4	3	4	0	1	1	1	5	6	5	4	4	5	5	5	5	5	5	6	6	5
21	MA	MARANHÃO	0	0	0	0	0	0	0	0	0	0	0	0	0	0	0	0	0	0	0	0	0	0	1	2	2	3	2	4	3	3	3	6	1	1	3	5	4	5	5	6	6	5	5	5	3	4	4
21	MA	MARANHÃO	0	0	0	0	0	0	0	0	0	0	0	0	0	0	0	0	0	0	0	0	0	0	1	1	1	2	2	1	1	1	1	1	2	3	3	1	1	1	1	1	1	2	3	4	2	2	3
21	MA	MARANHÃO	0	0	0	0	0	0	0	0	0	0	0	0	0	0	0	0	0	0	0	0	0	0	2	4	5	4	4	2	3	3	2	3	3	5	6	7	7	7	7	6	6	7	7	7	5	5	5
21	MA	MARANHÃO	0	0	0	0	0	0	0	0	0	0	0	0	0	0	0	0	0	0	0	0	0	0	6	4	4	3	3	3	7	5	3	5	4	6	5	6	7	5	6	3	4	7	6	5	7	7	7
21	MA	MARANHÃO	0	0	0	0	0	0	0	0	0	0	0	0	0	0	0	0	0	0	0	0	0	0	0	1	0	1	1	2	2	2	1	1	2	2	2	2	2	2	2	2	2	2	2	2	5	5	5
21	MA	MARANHÃO	0	0	0	0	0	0	0	0	0	0	0	0	0	0	0	0	0	0	0	0	0	0	6	4	4	2	3	3	3	4	5	4	3	6	6	1	3	3	2	2	4	3	3	3	5	5	5
21	MA	MARANHÃO	0	0	0	0	0	0	0	0	0	0	0	0	0	0	0	0	0	0	0	0	0	0	1	0	0	2	1	2	3	4	4	4	1	5	2	4	6	4	2	3	5	5	7	5	15	16	18
21	MA	MARANHÃO	0	0	0	0	0	1	0	0	1	0	0	0	0	0	0	0	0	0	0	0	0	0	1	4	3	3	2	7	8	5	5	4	3	9	8	9	9	8	7	6	5	7	8	7	8	9	9
21	MA	MARANHÃO	0	0	0	0	0	0	0	0	0	1	0	0	0	0	0	0	0	0	0	0	0	0	7	5	5	8	9	7	6	5	6	6	8	11	10	11	12	10	13	13	11	10	11	12	10	10	10
21	MA	MARANHÃO	0	0	0	0	0	0	0	0	0	0	0	0	0	0	0	0	0	0	0	0	0	0	2	3	2	1	2	3	5	5	5	5	1	1	2	3	3	3	4	6	5	2	3	6	5	5	5
21	MA	MARANHÃO	0	0	0	0	0	0	0	0	0	0	0	0	0	0	0	0	0	0	0	0	0	0	2	2	1	0	1	1	3	1	1	3	2	1	1	2	2	2	2	3	4	5	4	3	4	4	4
21	MA	MARANHÃO	0	0	0	0	0	0	0	0	0	0	0	0	0	0	0	0	0	0	0	0	0	0	2	3	4	3	2	6	4	4	2	6	6	6	4	3	2	6	8	8	9	4	6	7	6	6	8
21	MA	MARANHÃO	0	0	0	0	0	0	0	0	0	0	0	0	0	0	0	0	0	0	0	0	0	0	2	3	8	2	5	4	5	3	4	4	3	5	6	6	6	7	6	6	5	6	8	8	7	8	8
21	MA	MARANHÃO	0	0	0	0	0	0	0	0	0	0	0	0	0	0	0	0	0	0	0	0	0	0	2	2	4	2	1	3	5	4	5	4	5	6	6	6	6	2	3	3	4	7	8	7	13	13	13
21	MA	MARANHÃO	0	0	0	0	0	0	0	0	0	0	0	0	0	0	0	0	0	0	0	0	0	0	2	4	2	2	0	5	7	5	3	8	5	6	5	4	6	6	4	5	7	2	5	4	7	7	7
21	MA	MARANHÃO	0	0	0	0	0	0	0	0	0	0	0	0	0	0	0	0	0	0	0	0	0	0	1	2	2	3	2	2	2	3	4	2	0	3	8	5	5	5	3	4	3	4	4	4	2	3	3
21	MA	MARANHÃO	0	0	0	0	0	0	0	0	0	0	0	0	0	0	0	0	0	0	0	0	0	0	4	2	4	3	4	4	3	6	4	4	1	3	3	3	8	7	7	8	8	6	7	5	5	5	5
21	MA	MARANHÃO	0	0	0	0	0	0	0	0	0	0	0	0	0	0	0	0	0	0	0	0	0	0	1	2	1	1	3	3	4	5	4	5	2	5	5	3	2	4	4	4	5	4	5	3	3	3	3
21	MA	MARANHÃO	0	0	0	0	0	0	0	0	0	0	0	0	0	0	0	0	0	0	0	0	0	0	1	1	1	1	1	0	1	1	1	2	1	1	2	2	2	2	2	2	2	0	2	3	3	3	3
21	MA	MARANHÃO	0	0	0	0	0	0	0	0	0	0	0	0	0	0	0	0	0	0	0	0	0	0	2	2	3	2	2	2	0	0	1	1	2	1	0	0	1	1	1	1	0	0	0	0	1	1	1
21	MA	MARANHÃO	0	0	0	0	0	0	0	0	0	0	0	0	0	0	0	0	0	0	0	0	0	0	6	5	6	6	5	5	5	2	3	3	3	6	6	7	6	5	6	6	6	6	0	1	6	6	6
21	MA	MARANHÃO	0	0	0	0	0	0	0	0	0	0	0	0	0	0	0	0	0	0	0	0	0	0	1	4	4	4	5	3	2	2	4	4	3	3	6	6	4	6	5	5	5	7	4	3	8	8	8
21	MA	MARANHÃO	0	0	0	1	0	0	0	0	0	0	0	0	0	0	0	0	0	0	0	0	0	0	2	2	1	2	1	2	4	3	1	3	3	4	4	4	5	5	5	5	6	6	7	7	5	7	8
21	MA	MARANHÃO	0	0	0	0	0	0	0	0	0	0	0	0	0	0	0	0	0	0	0	0	0	0	9	7	10	16	10	9	11	11	14	13	13	12	18	19	17	18	17	18	15	13	14	16	8	8	8
21	MA	MARANHÃO	0	0	0	0	0	0	0	0	0	0	0	0	0	0	0	0	0	0	0	0	0	0	6	4	6	4	6	3	5	6	8	3	2	8	8	9	9	9	8	8	8	8	9	9	20	20	20
21	MA	MARANHÃO	0	0	0	0	0	0	0	0	0	0	0	0	0	0	0	0	0	0	0	0	0	0	2	7	4	4	5	4	4	4	6	7	4	7	7	5	6	6	8	8	8	9	7	8	14	13	13
21	MA	MARANHÃO	0	0	0	0	0	0	0	0	1	0	0	0	0	0	0	0	0	0	0	0	0	0	12	11	7	10	9	11	10	10	11	9	9	14	12	11	11	12	14	13	12	12	15	17	10	11	11
21	MA	MARANHÃO	0	0	0	0	0	0	0	0	0	0	0	0	0	0	0	0	0	0	0	0	0	0	5	3	4	6	8	3	3	6	1	5	5	7	8	7	8	8	7	7	6	6	7	7	3	6	7
21	MA	MARANHÃO	0	0	0	0	0	0	0	0	0	0	0	0	0	0	0	0	0	0	0	0	0	0	3	3	3	3	2	4	5	5	4	2	1	7	7	6	6	5	7	6	7	7	7	8	6	10	11
21	MA	MARANHÃO	0	0	0	0	0	0	0	0	0	0	0	0	0	0	0	0	0	0	0	0	0	0	1	1	3	5	2	2	1	1	2	2	1	5	5	4	4	5	5	5	6	5	4	4	5	5	5
21	MA	MARANHÃO	0	0	0	0	0	0	0	0	0	0	0	0	0	0	0	0	0	0	0	0	0	0	3	0	2	2	4	3	3	4	4	2	1	4	5	7	6	3	3	4	4	7	7	7	5	7	7
21	MA	MARANHÃO	0	0	0	0	0	0	0	0	1	0	0	0	0	0	0	0	0	0	0	0	0	0	9	7	3	2	3	8	7	8	8	7	7	9	9	9	2	3	6	1	3	4	10	9	9	9	10
21	MA	MARANHÃO	0	0	0	0	0	0	0	0	0	0	0	0	0	0	0	0	0	0	0	0	0	0	8	8	7	3	3	10	8	8	8	7	1	7	6	7	7	7	8	8	8	5	6	5	9	8	8
21	MA	MARANHÃO	0	0	0	0	0	0	0	1	0	0	0	0	0	0	0	0	0	0	0	0	0	0	3	3	3	2	5	5	3	2	5	6	6	8	9	8	7	8	8	9	8	7	5	12	7	8	8
21	MA	MARANHÃO	0	0	0	0	0	0	0	0	0	0	0	0	0	0	0	0	0	0	0	0	0	0	3	3	2	2	5	2	4	4	3	4	3	5	4	5	4	4	6	4	3	3	5	5	8	8	8
21	MA	MARANHÃO	0	0	0	0	0	1	0	0	0	0	0	0	0	0	0	0	0	0	0	0	0	0	3	2	2	4	3	1	6	7	5	9	6	5	5	4	4	2	3	5	7	5	9	7	5	5	5
21	MA	MARANHÃO	0	0	0	0	0	0	0	0	0	0	0	0	0	0	0	0	0	0	0	0	0	0	6	7	5	9	4	4	4	5	6	5	3	8	5	8	8	7	9	9	9	10	11	10	12	12	15
21	MA	MARANHÃO	0	0	0	0	0	0	0	0	0	0	0	0	0	0	0	0	0	0	0	0	0	0	12	11	12	6	8	14	12	15	10	12	8	16	18	20	20	18	19	21	22	18	20	20	20	21	21
21	MA	MARANHÃO	0	0	0	0	0	0	0	0	0	0	0	0	0	0	0	0	0	0	0	0	0	0	4	2	3	5	3	1	2	4	4	3	4	8	7	8	8	9	8	8	9	11	11	11	12	12	12
21	MA	MARANHÃO	0	0	0	0	0	0	0	0	0	0	0	0	0	0	0	0	0	0	0	0	0	0	3	5	3	2	2	2	3	3	6	4	2	7	7	8	6	6	6	5	7	7	7	7	8	8	8
21	MA	MARANHÃO	0	0	0	0	0	0	0	0	0	0	0	0	0	0	0	0	0	0	0	0	0	0	2	4	5	5	2	4	5	8	8	6	2	7	6	7	7	6	8	9	8	8	6	6	10	10	9
21	MA	MARANHÃO	0	0	0	0	0	0	0	0	0	0	0	0	0	0	0	0	0	0	0	0	0	0	0	1	4	1	1	2	2	3	1	7	4	3	1	4	5	6	9	7	4	7	15	16	6	6	7
21	MA	MARANHÃO	0	0	0	0	0	0	0	0	0	0	0	0	0	0	0	0	0	0	0	0	0	0	2	3	1	3	4	3	3	2	1	2	1	3	3	3	3	4	2	2	3	2	3	3	4	4	4
21	MA	MARANHÃO	0	0	0	0	0	0	0	0	0	0	0	0	0	0	0	0	0	0	0	0	0	0	5	5	3	6	5	3	6	5	3	6	12	6	9	8	7	8	6	7	7	7	9	12	14	15	17
21	MA	MARANHÃO	0	0	0	0	0	0	0	0	0	0	0	0	0	0	0	0	0	0	0	0	0	0	3	3	3	2	2	3	2	1	0	1	2	3	5	4	5	5	5	5	5	0	5	4	3	3	3
21	MA	MARANHÃO	0	0	0	0	0	0	0	0	0	0	0	0	0	0	0	0	0	0	0	0	0	0	2	1	2	2	3	2	3	3	2	3	3	2	2	2	1	1	1	1	1	1	1	1	5	5	5
21	MA	MARANHÃO	0	0	0	0	0	0	0	0	0	0	0	0	0	0	0	0	0	0	0	0	0	0	4	2	4	5	3	3	3	4	0	5	1	4	6	5	6	5	4	6	5	0	5	8	13	13	10
21	MA	MARANHÃO	0	0	0	0	0	0	0	0	0	0	0	0	0	0	0	0	0	0	0	0	0	0	3	2	4	1	2	1	2	2	7	4	3	4	4	4	4	4	5	5	4	6	3	4	5	5	5
21	MA	MARANHÃO	0	0	0	0	0	0	0	0	0	0	0	0	0	0	0	0	0	0	0	0	0	0	2	1	1	2	1	1	5	5	5	5	2	4	5	6	6	4	4	4	5	6	6	3	5	5	5
21	MA	MARANHÃO	0	0	0	0	0	0	0	0	0	0	0	0	0	0	0	0	0	0	1	0	0	0	6	6	6	4	5	6	5	5	5	4	3	8	10	6	6	8	7	7	6	6	11	9	4	4	4
21	MA	MARANHÃO	0	0	0	0	0	0	0	0	0	0	0	0	0	0	0	0	0	0	0	0	0	0	1	1	2	2	3	4	3	4	3	4	2	3	4	6	7	7	6	5	5	6	3	3	4	5	6
21	MA	MARANHÃO	0	0	0	0	0	0	0	0	0	0	0	0	0	0	0	0	0	0	0	0	0	0	2	1	0	1	1	0	3	2	3	2	1	4	3	3	3	2	3	3	3	3	3	3	6	4	4
21	MA	MARANHÃO	0	0	0	0	0	0	0	0	0	0	0	0	0	0	0	0	0	0	0	0	0	0	7	7	9	11	8	8	9	9	10	10	13	13	14	14	14	13	13	15	15	15	15	20	6	11	11
21	MA	MARANHÃO	0	0	0	0	0	0	0	0	0	0	0	0	0	0	0	0	0	0	0	0	0	0	0	1	1	1	1	0	1	1	1	1	0	1	1	1	1	1	1	1	1	1	1	1	3	3	3
21	MA	MARANHÃO	0	0	0	0	0	0	0	0	0	0	0	0	0	0	0	0	0	0	0	0	0	0	0	1	1	1	1	1	2	3	2	3	1	2	2	2	3	2	3	3	2	0	1	1	2	2	2
21	MA	MARANHÃO	0	0	0	0	0	0	0	0	0	0	0	0	0	0	0	0	0	0	0	0	0	0	8	5	6	4	4	7	10	12	11	10	5	10	12	10	12	11	12	12	12	10	9	10	24	24	24
21	MA	MARANHÃO	0	1	0	0	0	0	0	0	0	0	0	0	0	0	0	0	0	0	0	0	0	0	10	10	10	9	5	6	20	17	16	20	21	11	14	16	18	19	20	22	26	20	27	28	23	24	24
21	MA	MARANHÃO	0	0	0	0	0	1	0	0	0	0	0	0	0	0	0	0	0	0	0	0	0	0	15	16	5	9	8	12	13	14	14	15	10	19	22	24	23	19	20	21	24	23	24	27	26	26	26
21	MA	MARANHÃO	0	0	0	0	0	0	0	0	0	0	0	0	0	0	0	0	0	0	0	0	0	0	6	4	3	4	4	6	3	5	3	3	2	6	8	7	7	6	7	7	8	6	7	7	8	8	8
21	MA	MARANHÃO	0	0	0	0	0	0	0	0	0	0	0	0	0	0	0	0	0	0	0	0	0	0	3	2	2	3	2	7	7	9	10	7	8	9	9	9	9	7	8	10	11	20	12	12	9	10	9
21	MA	MARANHÃO	0	0	0	0	0	0	0	0	0	0	0	0	0	0	0	0	0	0	0	0	0	0	3	2	4	6	5	13	13	11	11	11	10	9	12	12	11	11	10	12	14	14	14	15	18	18	18
21	MA	MARANHÃO	0	0	0	0	0	0	0	0	0	0	0	0	0	0	0	0	0	0	0	0	0	0	1	0	0	0	2	2	2	2	3	2	2	3	3	3	3	5	4	4	3	4	3	3	3	4	4
21	MA	MARANHÃO	0	0	0	0	0	0	0	0	0	0	0	0	0	0	0	0	0	0	0	0	0	0	3	2	0	0	4	1	3	4	5	3	4	2	2	4	3	2	3	3	5	6	4	5	6	4	5
21	MA	MARANHÃO	0	0	0	0	0	0	0	0	0	0	0	0	0	0	0	0	0	0	0	0	0	0	2	1	3	4	2	3	2	3	4	4	2	5	5	6	6	5	5	6	0	3	4	4	9	9	9
21	MA	MARANHÃO	0	0	0	0	0	0	0	0	0	0	0	0	0	0	0	0	0	0	0	0	0	0	3	1	2	3	4	4	6	3	3	5	5	6	7	6	7	8	6	6	5	6	6	7	8	8	8
21	MA	MARANHÃO	0	0	0	0	0	0	0	0	0	0	0	0	0	0	0	0	0	0	0	0	0	0	4	9	11	10	6	7	8	10	5	12	8	13	14	13	13	10	14	15	14	14	15	15	16	16	18
21	MA	MARANHÃO	0	0	0	0	0	0	0	0	0	0	0	0	0	0	0	0	0	0	0	0	0	0	3	3	6	5	5	5	5	6	6	9	7	6	6	6	5	4	4	5	4	4	9	11	8	8	10
21	MA	MARANHÃO	0	0	0	0	0	0	0	0	0	0	0	0	0	0	0	0	0	0	0	0	0	0	3	1	0	1	2	2	0	1	0	0	0	4	3	3	3	4	4	4	3	3	2	3	4	4	3
21	MA	MARANHÃO	0	0	0	0	0	0	0	0	0	0	0	0	0	0	0	0	0	0	0	0	0	0	9	10	10	9	6	8	12	9	11	9	10	9	15	15	16	15	16	16	16	16	12	12	10	12	18
21	MA	MARANHÃO	0	0	0	0	0	0	0	0	0	0	0	0	0	0	0	0	0	0	0	0	0	0	0	0	1	2	1	3	2	2	0	2	2	2	0	2	2	1	2	2	1	0	2	2	3	3	3
21	MA	MARANHÃO	0	0	0	0	0	0	0	0	0	0	0	0	0	0	0	0	0	0	0	0	0	0	0	0	0	0	1	1	0	0	1	1	0	2	1	1	1	0	1	1	1	1	1	2	5	5	5
21	MA	MARANHÃO	0	0	0	0	0	0	0	0	0	0	0	0	0	0	0	0	0	0	0	0	0	0	2	3	3	3	4	4	3	2	3	4	4	5	2	2	5	5	6	6	5	5	5	5	6	6	5
21	MA	MARANHÃO	0	0	0	0	0	0	0	0	0	0	0	0	0	0	0	0	0	0	0	0	0	0	4	4	3	2	2	5	8	5	5	5	4	7	6	7	7	7	7	8	8	8	8	8	9	10	10
21	MA	MARANHÃO	0	0	0	0	0	0	0	0	0	0	0	0	0	0	0	0	0	0	0	0	0	0	1	3	5	4	3	2	3	4	4	4	2	5	4	6	6	6	6	6	6	3	3	4	5	5	5
21	MA	MARANHÃO	0	0	0	0	0	0	0	0	0	0	0	0	0	0	0	0	0	0	0	0	0	0	3	3	3	3	2	4	4	4	3	3	1	5	4	3	1	1	5	6	4	3	6	6	5	7	8
21	MA	MARANHÃO	0	0	0	0	0	0	0	0	0	0	0	0	0	0	0	0	0	0	0	0	0	0	3	3	5	5	3	1	2	4	4	4	5	7	7	6	5	6	3	3	7	4	7	5	8	7	7
21	MA	MARANHÃO	0	0	0	0	0	0	0	0	0	0	0	0	0	0	0	0	0	0	0	0	0	0	5	4	5	4	2	0	1	3	4	2	3	12	10	10	10	11	10	10	10	11	9	9	9	12	12
21	MA	MARANHÃO	0	0	0	0	0	0	1	0	0	0	0	0	0	0	0	0	0	0	0	0	0	0	16	15	16	14	11	19	19	23	16	20	23	22	24	24	23	20	21	26	25	24	30	35	26	27	28
21	MA	MARANHÃO	0	0	0	0	0	0	0	0	0	0	0	0	0	0	0	0	0	0	0	0	0	0	0	0	0	1	1	1	3	3	3	3	1	2	3	2	1	1	2	2	2	2	3	3	4	4	4
21	MA	MARANHÃO	1	0	0	3	1	5	2	1	2	0	0	0	0	1	0	1	0	0	0	0	0	0	60	50	62	45	42	74	85	58	69	62	63	91	97	102	102	103	118	133	110	110	109	99	65	64	63
21	MA	MARANHÃO	0	0	0	0	0	0	0	0	0	0	0	0	0	0	0	0	0	0	0	0	0	0	5	5	2	6	3	2	5	4	4	4	2	8	3	5	0	0	1	2	1	1	1	4	10	10	10
21	MA	MARANHÃO	0	0	0	0	0	0	1	0	0	0	0	0	0	0	0	0	0	0	0	0	0	0	7	9	8	9	5	9	8	11	11	7	5	13	14	13	12	12	14	13	15	15	15	16	7	8	8
21	MA	MARANHÃO	0	0	0	0	0	0	0	0	0	0	0	0	0	0	0	0	0	0	0	0	0	0	0	0	1	4	2	3	3	2	3	3	0	3	3	2	4	4	4	2	3	4	4	4	1	3	3
21	MA	MARANHÃO	0	0	0	0	0	0	0	0	0	0	0	0	0	0	0	0	0	0	0	0	0	0	0	1	0	0	0	1	1	1	2	1	1	1	1	1	1	1	2	1	1	2	2	2	1	1	1
21	MA	MARANHÃO	0	0	0	0	0	0	0	0	0	0	0	0	0	0	0	0	0	0	0	0	0	0	1	1	0	1	1	1	4	5	4	5	4	6	7	7	7	8	6	10	10	12	14	14	4	5	6
21	MA	MARANHÃO	0	0	0	0	0	0	0	0	0	0	0	0	0	0	0	0	0	0	0	0	0	0	0	0	0	0	2	2	1	1	0	1	0	2	1	1	1	0	2	2	1	0	1	1	3	3	3
21	MA	MARANHÃO	0	0	0	0	0	0	0	0	0	0	0	0	0	0	0	0	0	0	0	0	0	0	1	0	1	1	0	0	2	2	2	2	1	0	0	0	0	1	1	1	1	1	1	2	2	2	2
21	MA	MARANHÃO	0	0	0	0	0	0	0	0	0	0	0	0	0	0	0	0	0	0	0	0	0	0	4	5	4	3	2	5	6	5	6	5	2	7	7	6	8	6	7	9	9	7	7	7	12	12	12
21	MA	MARANHÃO	0	0	0	0	0	0	0	0	0	0	0	0	0	0	0	0	0	0	0	0	0	0	1	0	2	3	2	2	2	3	3	3	1	4	4	4	3	3	4	5	5	4	4	4	4	4	4
21	MA	MARANHÃO	0	0	0	0	0	0	0	0	0	0	0	0	0	0	0	0	0	0	0	0	0	0	1	1	1	1	2	2	3	2	1	2	0	4	3	3	2	2	1	2	3	3	3	3	2	2	2
21	MA	MARANHÃO	0	0	0	0	0	0	0	0	0	0	0	0	0	0	0	0	0	0	0	0	0	0	4	4	3	4	5	6	4	3	3	6	1	7	7	6	7	6	8	8	5	7	8	8	7	7	8
21	MA	MARANHÃO	0	0	0	0	0	0	0	0	0	0	0	0	0	0	0	0	0	0	0	0	0	0	0	1	1	0	1	4	2	2	4	2	2	3	3	3	2	4	5	4	4	4	4	4	9	9	9
21	MA	MARANHÃO	0	0	0	0	0	0	0	0	0	0	0	0	0	0	0	0	0	0	0	0	0	0	1	0	2	2	1	3	8	5	7	7	0	0	2	2	2	2	2	4	5	5	6	8	8	8	8
21	MA	MARANHÃO	0	0	0	0	0	0	0	0	0	0	0	0	0	0	0	0	0	0	0	0	0	0	0	0	1	1	1	1	3	3	2	1	0	1	1	1	1	3	2	1	1	1	4	4	3	3	3
21	MA	MARANHÃO	0	0	0	0	0	0	0	0	0	0	0	0	0	0	0	0	0	0	0	0	0	0	2	1	3	1	0	1	1	1	0	1	1	2	2	2	2	2	2	2	2	2	2	2	2	2	2
21	MA	MARANHÃO	0	0	0	0	0	0	0	0	0	0	0	0	0	0	0	0	0	0	0	0	0	0	0	0	0	1	1	0	1	1	2	3	1	2	2	3	3	3	3	3	4	5	4	3	5	5	5
21	MA	MARANHÃO	0	0	0	0	0	0	0	0	0	0	0	0	0	0	0	0	0	0	0	0	0	0	4	5	3	4	4	1	4	3	4	4	4	6	5	6	7	6	3	2	1	1	4	2	6	6	6
21	MA	MARANHÃO	0	0	0	0	0	0	1	0	1	1	0	0	0	0	0	0	0	0	0	0	0	0	52	55	52	47	44	50	48	41	49	46	35	50	47	45	46	51	55	54	55	54	53	52	36	36	34
21	MA	MARANHÃO	0	0	0	0	0	0	0	0	0	0	0	0	0	0	0	0	0	0	0	0	0	0	2	1	4	1	3	5	2	5	4	5	5	6	8	7	1	1	5	5	5	6	7	5	7	7	7
21	MA	MARANHÃO	0	0	0	0	0	0	0	0	0	1	0	0	0	0	0	0	0	0	0	0	0	0	2	2	1	1	1	1	2	3	2	2	0	1	1	1	1	1	0	0	0	0	0	1	3	3	5
21	MA	MARANHÃO	0	0	0	0	0	0	0	0	0	0	0	0	0	0	0	0	0	0	0	0	0	0	5	7	6	7	5	7	7	10	9	7	3	7	13	16	14	15	11	11	12	10	10	10	15	16	16
21	MA	MARANHÃO	0	0	0	0	0	0	0	0	0	0	0	0	0	0	0	0	0	0	0	0	0	0	1	3	2	3	4	4	4	3	4	3	1	8	7	6	8	3	9	8	8	8	8	9	21	21	21
21	MA	MARANHÃO	0	0	0	0	0	0	0	0	0	0	0	0	0	0	0	0	0	0	0	0	0	0	3	3	4	5	3	6	3	2	4	3	2	8	7	6	7	8	8	8	7	6	5	5	9	9	9
21	MA	MARANHÃO	0	0	0	0	0	0	0	0	0	0	0	0	0	0	0	0	0	0	0	0	0	0	8	8	11	9	10	8	10	9	11	11	8	15	16	17	14	10	10	11	10	17	16	17	14	17	17
21	MA	MARANHÃO	0	0	0	0	0	0	0	0	0	0	0	0	0	0	0	0	0	0	0	0	0	0	4	3	3	5	3	5	5	6	5	6	2	5	7	7	7	7	7	7	7	7	7	7	5	5	5
21	MA	MARANHÃO	0	0	0	0	0	1	0	0	0	0	0	0	0	0	0	0	0	1	0	0	0	0	7	8	8	8	3	4	5	6	6	5	3	13	12	15	16	9	14	13	11	8	13	14	13	13	16
21	MA	MARANHÃO	0	0	0	0	0	0	0	0	0	0	0	0	0	0	0	0	0	0	0	0	0	0	8	8	9	14	11	8	14	13	8	13	11	12	14	17	18	17	13	13	16	17	17	17	22	25	25
21	MA	MARANHÃO	0	0	0	0	0	0	0	0	0	0	0	0	0	0	0	0	0	0	0	0	0	0	0	0	1	1	2	1	2	3	1	2	1	3	3	3	3	2	1	3	3	2	3	4	4	4	4
21	MA	MARANHÃO	0	0	0	0	0	0	0	0	0	0	0	0	0	0	0	0	0	0	0	0	0	0	7	6	6	6	6	6	5	2	2	4	2	10	16	14	13	12	15	14	13	12	8	11	7	7	7
21	MA	MARANHÃO	0	0	0	0	0	0	0	0	0	0	0	0	0	0	0	0	0	0	0	0	0	0	5	8	6	8	5	4	3	3	5	7	3	8	9	12	12	12	11	5	9	11	10	10	17	17	14
21	MA	MARANHÃO	0	0	0	0	0	0	0	0	0	0	0	0	0	0	0	0	0	0	0	0	0	0	12	12	15	17	8	14	11	11	13	7	6	19	19	20	20	14	21	21	21	19	17	17	12	18	18
22	PI	PIAUÍ	0	0	0	0	0	0	0	0	0	0	0	0	0	0	0	0	0	0	0	0	0	0	1	0	2	2	1	2	2	2	1	1	1	2	0	3	3	3	2	3	3	2	3	2	1	1	3
22	PI	PIAUÍ	0	0	0	0	0	0	0	0	0	0	0	0	0	0	0	0	0	0	0	0	0	0	0	2	0	0	1	1	2	1	1	1	0	1	1	2	2	2	1	3	2	3	3	3	3	3	3
22	PI	PIAUÍ	0	0	0	0	0	0	0	0	0	1	0	0	0	0	0	0	0	0	0	0	0	0	1	3	4	4	5	4	4	6	6	5	6	7	7	7	7	7	7	7	7	6	6	7	8	8	8
22	PI	PIAUÍ	0	0	0	0	0	0	0	0	0	0	0	0	0	0	0	0	0	0	0	0	0	0	0	0	1	0	1	1	1	1	1	2	1	3	3	3	3	3	3	4	4	4	4	4	5	5	5
22	PI	PIAUÍ	0	0	0	0	0	0	0	0	0	0	0	0	0	0	0	0	0	0	0	0	0	0	0	1	1	1	2	1	2	3	3	3	3	1	1	1	1	1	2	3	3	3	3	3	3	3	3
22	PI	PIAUÍ	0	0	0	0	0	0	0	0	0	0	0	0	0	0	0	0	0	0	0	0	0	0	1	3	1	4	1	7	4	4	3	2	2	6	4	4	5	6	5	6	7	5	5	7	6	6	6
22	PI	PIAUÍ	0	0	0	0	0	0	0	0	0	1	0	0	0	0	0	0	0	0	0	0	0	0	11	6	6	4	7	4	10	12	13	18	10	10	11	9	9	11	10	10	14	18	18	19	15	15	14
22	PI	PIAUÍ	0	0	0	0	0	0	0	0	0	0	0	0	0	0	0	0	0	0	0	0	0	0	0	1	2	2	0	0	2	1	3	3	2	2	2	2	2	1	2	2	3	3	3	3	3	3	2
22	PI	PIAUÍ	0	0	0	0	0	0	0	0	0	0	0	0	0	0	0	0	0	0	0	0	0	0	5	2	2	4	4	5	7	7	7	6	9	6	6	6	6	6	6	6	5	5	4	7	15	15	15
22	PI	PIAUÍ	0	0	0	0	0	0	0	0	0	0	0	0	0	0	0	0	0	0	0	0	0	0	1	0	3	1	3	2	1	1	1	1	2	3	3	3	3	3	3	3	3	3	3	2	8	8	8
22	PI	PIAUÍ	0	0	0	0	0	0	0	0	0	0	0	0	0	0	0	0	0	0	0	0	0	0	2	3	2	2	1	1	2	2	3	4	3	2	2	3	3	3	3	5	5	4	4	5	2	2	2
22	PI	PIAUÍ	0	0	0	0	0	0	0	0	0	0	0	0	0	0	0	0	0	0	0	0	0	0	1	1	1	1	1	0	2	2	2	2	1	1	1	1	1	1	1	2	2	2	3	5	1	1	1
22	PI	PIAUÍ	0	0	0	0	0	0	0	0	0	0	0	0	0	0	0	0	0	0	0	0	0	0	0	2	2	2	1	2	2	2	2	1	1	1	3	3	3	3	3	3	3	4	4	4	2	2	2
22	PI	PIAUÍ	0	0	0	0	0	0	0	0	0	0	0	0	0	0	0	0	0	0	0	0	0	0	0	0	0	0	0	0	0	0	0	1	0	1	1	1	1	2	2	2	3	3	3	3	4	4	4
22	PI	PIAUÍ	0	0	0	0	0	0	0	0	0	0	0	0	0	0	0	0	0	0	0	0	0	0	0	2	2	1	1	1	1	1	1	1	0	0	1	3	3	5	4	4	4	1	1	2	2	2	2
22	PI	PIAUÍ	0	0	0	0	0	0	0	0	0	0	0	0	0	0	0	0	0	0	0	0	0	0	1	2	2	1	3	4	4	4	4	4	4	3	2	2	2	2	3	1	4	4	4	3	3	3	3
22	PI	PIAUÍ	0	0	0	0	0	0	0	0	0	0	0	0	0	0	0	0	0	0	0	0	0	0	3	3	2	4	6	5	7	4	5	5	5	5	5	5	4	4	4	4	5	4	6	6	4	4	4
22	PI	PIAUÍ	0	0	0	0	0	0	0	0	0	0	0	0	0	0	0	0	0	0	0	0	0	0	1	4	3	3	4	4	3	3	3	3	3	2	2	2	2	2	4	6	5	5	6	5	3	3	3
22	PI	PIAUÍ	0	0	0	0	0	0	0	0	0	0	0	0	0	0	0	0	0	0	0	0	0	0	2	0	1	1	1	1	1	1	2	3	1	2	2	2	2	2	2	2	2	2	2	2	1	1	1
22	PI	PIAUÍ	0	0	0	0	0	0	0	0	0	0	0	0	0	0	0	0	0	0	0	0	0	0	7	6	4	10	9	11	15	13	13	17	18	16	12	13	14	15	18	20	19	19	21	21	17	17	17
22	PI	PIAUÍ	0	0	0	0	0	0	0	0	0	0	0	0	0	0	0	0	0	0	0	0	0	0	2	0	0	0	0	1	2	2	3	2	2	1	1	3	3	2	2	2	2	2	2	2	1	1	2
22	PI	PIAUÍ	0	0	0	0	0	0	0	0	0	0	0	0	0	0	0	0	0	0	0	0	0	0	1	1	1	2	2	1	1	0	1	0	0	3	3	3	3	3	3	3	3	3	3	3	3	3	3
22	PI	PIAUÍ	0	0	0	0	0	0	0	0	0	0	0	0	0	0	0	0	0	0	0	0	0	0	7	5	6	8	9	5	7	9	8	10	7	8	10	11	9	10	10	10	10	11	13	8	15	15	17
22	PI	PIAUÍ	0	0	0	0	0	0	0	0	0	0	0	0	0	0	0	0	0	0	0	0	0	0	0	0	0	0	1	1	1	2	1	2	1	0	0	0	1	1	1	1	1	1	2	1	3	3	3
22	PI	PIAUÍ	0	0	0	0	0	0	0	0	0	0	0	0	0	0	0	0	0	0	0	0	0	0	1	0	0	0	0	0	1	1	1	1	0	1	1	1	1	1	1	2	2	2	1	1	2	2	2
22	PI	PIAUÍ	0	0	0	0	0	0	0	0	0	0	0	0	0	0	0	0	0	0	0	0	0	0	3	3	2	4	4	4	3	2	5	4	2	3	3	3	3	3	4	4	5	4	4	4	6	6	6
22	PI	PIAUÍ	0	0	0	0	0	0	0	0	0	0	0	0	0	0	0	0	0	0	0	0	0	0	0	0	0	0	1	1	2	3	4	2	2	2	2	2	2	2	2	2	2	2	2	2	6	5	5
22	PI	PIAUÍ	0	0	0	0	0	0	0	0	0	0	0	0	0	0	0	0	0	0	0	0	0	0	4	5	5	2	2	3	3	3	1	3	3	3	3	3	3	2	3	3	2	2	3	3	3	3	3
22	PI	PIAUÍ	0	0	0	0	0	0	0	0	0	0	0	0	0	0	0	0	0	0	0	0	0	0	1	1	0	1	1	1	3	2	2	2	2	3	3	3	3	3	3	2	2	2	2	2	1	1	2
22	PI	PIAUÍ	0	0	0	0	0	0	0	0	0	0	0	0	0	0	0	0	0	0	0	0	0	0	0	0	0	0	0	0	0	0	1	2	0	2	2	2	2	2	2	2	2	2	2	1	7	6	6
22	PI	PIAUÍ	0	0	0	0	0	0	0	0	0	0	0	0	0	0	0	0	0	0	0	0	0	0	2	2	3	2	4	5	5	6	6	5	6	5	5	5	5	5	7	7	7	7	7	9	9	10	10
22	PI	PIAUÍ	0	0	0	0	0	0	0	0	0	0	0	0	0	0	0	0	0	0	0	0	0	0	1	1	1	1	1	1	2	2	2	1	0	1	1	1	1	2	2	3	2	2	2	2	2	2	2
22	PI	PIAUÍ	0	0	0	0	0	0	0	0	0	0	0	0	0	0	0	0	0	0	0	0	0	0	0	1	1	1	1	2	1	2	2	1	1	2	2	2	2	2	3	2	2	2	2	2	1	1	1
22	PI	PIAUÍ	0	0	0	0	0	0	0	0	0	0	0	0	0	0	0	0	0	0	0	0	0	0	1	2	2	3	1	0	0	1	2	3	3	2	2	2	2	2	3	3	1	1	1	2	4	4	4
22	PI	PIAUÍ	0	0	0	0	0	0	0	0	0	0	0	0	0	0	0	0	0	0	0	0	0	0	0	0	0	2	2	3	1	3	3	3	3	0	0	0	0	1	2	3	3	5	5	4	3	3	3
22	PI	PIAUÍ	0	0	0	0	0	0	0	0	0	0	0	0	0	0	0	0	0	0	0	0	0	0	2	2	1	2	2	1	1	1	1	2	2	2	2	2	2	2	2	2	2	2	2	2	1	1	1
22	PI	PIAUÍ	0	0	0	0	0	0	0	0	0	0	0	0	0	0	0	0	0	0	0	0	0	0	2	3	1	3	2	4	6	6	6	5	3	7	7	6	7	6	7	8	8	7	7	7	7	7	7
22	PI	PIAUÍ	0	0	0	0	0	0	0	0	0	0	0	0	0	0	0	0	0	0	0	0	0	0	2	1	1	1	2	1	3	3	2	3	2	1	1	1	1	1	2	2	2	2	3	3	4	4	4
22	PI	PIAUÍ	0	0	0	0	0	0	0	0	0	0	0	0	0	0	0	0	0	0	0	0	0	0	0	0	2	2	4	3	3	3	2	1	1	3	4	4	4	4	4	3	4	4	5	5	4	4	4
22	PI	PIAUÍ	0	0	0	0	0	0	0	0	0	0	0	0	0	0	0	0	0	0	0	0	0	0	0	0	0	0	0	1	1	2	2	1	2	1	1	1	1	1	1	2	2	1	2	2	1	1	1
22	PI	PIAUÍ	0	0	0	0	0	0	0	1	0	0	0	0	0	0	0	0	0	0	0	0	0	0	0	0	0	3	3	2	2	2	2	2	2	1	1	1	2	3	2	3	3	3	3	3	3	3	3
22	PI	PIAUÍ	0	0	0	0	0	0	0	0	0	0	0	0	0	0	0	0	0	0	0	0	0	0	2	2	1	1	1	3	3	2	2	3	4	2	2	2	2	2	3	3	3	3	2	2	3	3	3
22	PI	PIAUÍ	0	0	0	0	0	0	0	0	0	0	0	0	0	0	0	0	0	0	0	0	0	0	2	1	1	0	1	1	1	1	0	0	1	2	2	2	2	2	2	3	3	2	2	2	5	5	5
22	PI	PIAUÍ	1	0	0	0	0	0	0	0	0	0	0	0	0	0	0	0	0	0	0	0	0	0	1	0	0	0	1	2	2	1	1	2	1	2	2	2	2	1	2	2	1	1	2	1	2	2	2
22	PI	PIAUÍ	0	0	0	0	0	0	0	0	0	0	0	0	0	0	0	0	0	0	0	0	0	0	1	0	1	0	0	0	0	1	0	2	1	1	1	1	1	1	1	1	3	3	2	2	4	4	4
22	PI	PIAUÍ	0	0	0	0	0	0	0	0	0	0	0	0	0	0	0	0	0	0	0	0	0	0	3	1	1	1	0	0	1	1	1	2	4	3	3	3	3	3	3	3	3	3	3	3	6	6	6
22	PI	PIAUÍ	0	0	0	0	0	0	0	0	0	0	0	0	0	0	0	0	0	0	0	0	0	0	3	1	1	2	2	2	9	9	8	10	8	16	15	14	16	17	15	14	13	14	15	15	21	21	21
22	PI	PIAUÍ	0	0	0	0	0	0	0	0	0	0	0	0	0	0	0	0	0	0	0	0	0	0	1	1	3	2	1	2	2	1	1	2	1	2	1	1	1	1	2	2	1	1	1	2	2	2	2
22	PI	PIAUÍ	0	0	0	0	0	0	0	0	0	0	0	0	0	0	0	0	0	0	0	0	0	0	2	3	2	3	4	5	6	6	5	5	4	8	8	8	8	8	8	10	9	9	8	10	9	9	9
22	PI	PIAUÍ	0	0	0	0	0	0	0	0	0	0	0	0	0	0	0	0	0	0	0	0	0	0	2	0	1	2	2	6	5	8	5	4	4	3	2	3	3	3	4	4	5	7	6	5	5	5	5
22	PI	PIAUÍ	0	0	0	0	0	0	0	0	0	0	0	0	0	0	0	0	0	0	0	0	0	0	1	1	1	2	1	1	1	2	2	3	2	1	1	2	2	2	1	0	0	1	2	3	3	3	3
22	PI	PIAUÍ	0	0	0	0	0	0	0	0	0	0	0	0	0	0	0	0	0	0	0	0	0	0	1	3	3	2	2	2	2	2	3	1	1	3	4	4	5	5	6	5	5	6	3	3	1	1	1
22	PI	PIAUÍ	0	0	0	0	0	0	0	0	0	0	0	0	0	0	0	0	0	0	0	0	0	0	1	0	0	0	0	1	1	1	1	2	0	2	2	2	2	2	2	3	3	3	3	3	3	3	3
22	PI	PIAUÍ	0	0	0	0	0	0	0	0	0	0	0	0	0	0	0	0	0	0	0	0	0	0	0	2	2	1	1	2	1	2	2	2	1	1	1	2	2	2	2	2	2	2	2	2	2	2	2
22	PI	PIAUÍ	0	0	0	0	0	0	0	0	0	0	0	0	0	0	0	0	0	0	0	0	0	0	2	4	0	1	2	2	4	3	3	4	2	5	6	6	7	7	7	7	6	6	7	7	3	3	3
22	PI	PIAUÍ	0	0	0	0	0	0	0	0	0	0	0	0	0	0	0	0	0	0	0	0	0	0	2	2	1	1	0	1	1	1	0	1	1	1	1	1	1	1	1	2	2	2	1	1	4	4	4
22	PI	PIAUÍ	0	0	0	0	0	0	0	0	0	0	0	0	0	0	0	0	0	0	0	0	0	0	1	1	1	3	4	6	10	8	8	7	7	2	2	2	8	8	10	15	12	10	13	14	7	7	7
22	PI	PIAUÍ	0	0	0	0	0	0	0	0	0	0	0	0	0	0	0	0	0	0	0	0	0	0	0	0	1	0	1	2	2	1	1	1	1	1	1	1	2	2	2	2	2	2	2	2	2	2	2
22	PI	PIAUÍ	0	0	0	0	0	0	0	0	0	0	0	0	0	0	0	0	0	0	0	0	0	0	1	1	1	1	1	1	3	3	2	1	1	2	2	2	2	2	2	2	3	3	3	3	2	2	2
22	PI	PIAUÍ	0	0	0	0	0	0	0	0	0	0	0	0	0	0	0	0	0	0	0	0	0	0	1	0	1	1	1	1	1	1	1	0	1	1	1	1	1	2	2	2	2	2	3	2	1	1	1
22	PI	PIAUÍ	0	0	0	0	0	0	0	0	0	0	0	0	0	0	0	0	0	0	0	0	0	0	2	1	1	1	2	3	3	3	2	2	4	2	2	2	2	3	3	3	3	3	3	5	4	3	3
22	PI	PIAUÍ	0	0	0	0	0	0	0	0	0	0	0	0	0	0	0	0	0	0	0	0	0	0	0	1	1	1	0	1	2	1	0	0	0	0	0	1	1	1	1	2	3	3	4	3	4	4	4
22	PI	PIAUÍ	0	0	0	0	0	0	0	0	0	0	0	0	0	0	0	0	0	0	0	0	0	0	0	0	1	1	1	1	1	1	2	2	1	2	2	2	2	2	2	2	0	0	1	1	3	3	3
22	PI	PIAUÍ	0	0	0	0	0	0	0	0	0	0	0	0	0	0	0	0	0	0	0	0	0	0	0	1	0	0	1	0	0	0	0	0	0	2	2	2	2	2	1	1	1	1	0	0	2	2	2
22	PI	PIAUÍ	0	0	0	0	0	0	0	0	0	0	0	0	0	0	0	0	0	0	0	0	0	0	3	6	6	4	2	7	8	11	11	11	4	7	8	8	9	10	10	12	14	13	14	13	14	15	14
22	PI	PIAUÍ	0	0	0	0	0	0	0	0	0	0	0	0	0	0	0	0	0	0	0	0	0	0	1	2	2	2	1	1	4	3	3	4	5	3	3	3	3	2	2	3	3	3	3	3	4	4	5
22	PI	PIAUÍ	0	0	0	0	0	0	0	0	0	0	0	0	0	0	0	0	0	0	0	0	0	0	2	3	4	4	3	1	1	1	2	1	1	2	2	3	3	2	2	4	3	3	4	3	7	7	6
22	PI	PIAUÍ	0	0	0	0	0	0	0	0	0	0	0	0	0	0	0	0	0	0	0	0	0	0	1	1	2	2	1	1	1	3	3	3	4	3	3	4	5	4	3	4	3	4	3	4	4	4	4
22	PI	PIAUÍ	0	0	0	0	0	0	0	0	0	0	0	0	0	0	0	0	0	0	0	0	0	0	1	2	2	1	1	1	0	0	0	0	0	1	0	0	1	1	1	1	1	1	1	1	4	4	4
22	PI	PIAUÍ	0	0	0	0	0	0	0	0	0	0	0	0	0	0	0	0	0	0	0	0	0	0	1	2	2	2	2	3	2	2	2	1	2	0	1	1	1	1	1	1	1	1	1	1	2	2	2
22	PI	PIAUÍ	0	0	0	0	0	0	0	0	0	0	0	0	0	0	0	0	0	0	0	0	0	0	1	1	1	2	1	2	2	1	2	2	2	1	1	1	1	1	1	1	1	1	1	1	2	2	2
22	PI	PIAUÍ	0	0	0	0	0	0	0	0	0	0	0	0	0	0	0	0	0	0	0	0	0	0	1	3	1	1	2	3	5	4	5	3	5	4	5	5	4	5	5	6	6	6	6	6	2	2	2
22	PI	PIAUÍ	0	0	0	0	0	0	0	0	0	0	0	0	0	0	0	0	0	0	0	0	0	0	2	2	2	2	1	3	3	3	2	3	3	1	2	2	2	2	2	2	2	2	2	3	2	3	3
22	PI	PIAUÍ	0	0	0	0	0	0	0	0	0	0	0	0	0	0	0	0	0	0	0	0	0	0	2	2	0	2	1	1	1	1	0	0	0	0	0	0	0	1	1	1	0	1	0	0	6	6	6
22	PI	PIAUÍ	0	0	0	0	0	0	0	0	0	0	0	0	0	0	0	0	0	0	0	0	0	0	2	0	0	0	1	0	1	0	0	0	2	1	0	1	2	2	2	2	2	2	2	2	1	1	2
22	PI	PIAUÍ	0	0	0	0	0	0	0	0	0	0	0	0	0	0	0	0	0	0	0	0	0	0	1	4	3	2	2	3	3	4	4	5	3	3	4	4	3	3	5	5	5	5	5	5	3	3	3
22	PI	PIAUÍ	0	0	0	0	0	0	0	0	0	1	0	0	0	0	0	0	0	0	0	0	0	0	1	1	1	1	2	1	1	2	2	4	4	3	3	3	4	4	4	4	4	5	6	6	6	6	6
22	PI	PIAUÍ	0	0	0	0	0	0	0	0	0	0	0	0	0	0	0	0	0	0	0	0	0	0	0	1	1	1	1	1	1	1	2	1	1	2	2	2	2	2	2	2	2	2	3	2	2	2	1
22	PI	PIAUÍ	0	0	0	0	0	0	0	0	0	0	0	0	0	0	0	0	0	0	0	0	0	0	2	5	6	4	5	13	15	14	13	15	13	7	9	7	10	7	4	1	12	14	14	10	17	17	18
22	PI	PIAUÍ	0	0	0	0	0	0	0	0	0	0	0	0	0	0	0	0	0	0	0	0	0	0	1	2	2	2	2	2	3	2	2	1	2	2	2	2	2	2	1	2	2	1	3	3	2	2	2
22	PI	PIAUÍ	0	0	0	0	0	0	0	0	0	0	0	0	0	0	0	0	0	0	0	0	0	0	2	2	2	0	0	2	2	2	1	2	2	2	2	2	2	2	2	2	1	1	1	1	3	3	3
22	PI	PIAUÍ	0	0	0	0	0	0	0	0	0	0	0	0	0	0	0	0	0	0	0	0	0	0	0	0	0	0	0	1	1	1	1	1	0	1	1	1	1	1	1	1	1	0	0	0	1	1	1
22	PI	PIAUÍ	0	0	0	0	0	0	0	0	0	0	0	0	0	0	0	0	0	0	0	0	0	0	8	7	7	6	11	11	12	12	11	13	12	18	19	21	19	18	26	21	20	21	28	32	26	26	27
22	PI	PIAUÍ	0	0	0	0	0	0	0	0	0	0	0	0	0	0	0	0	0	0	0	0	0	0	2	0	2	1	1	2	2	3	2	2	3	1	1	1	1	1	2	2	2	2	2	3	6	6	6
22	PI	PIAUÍ	0	0	0	0	0	0	0	0	0	0	0	0	0	0	0	0	0	0	0	0	0	0	0	0	1	0	1	0	1	0	0	0	1	1	2	2	2	2	2	1	0	1	0	2	3	3	3
22	PI	PIAUÍ	0	0	0	0	0	0	0	0	0	0	0	0	0	0	0	0	0	0	0	0	0	0	0	0	0	0	1	0	0	1	1	1	1	0	0	1	1	1	1	1	1	1	1	1	2	2	2
22	PI	PIAUÍ	0	0	0	0	0	0	0	0	0	0	0	0	0	0	0	0	0	0	0	0	0	0	0	3	2	1	2	2	2	1	1	2	3	2	2	1	1	2	4	3	3	3	3	3	4	4	4
22	PI	PIAUÍ	0	0	0	0	0	0	0	0	0	0	0	0	0	0	0	0	0	0	0	0	0	0	1	1	2	3	2	1	3	2	3	1	3	3	4	5	5	5	5	6	6	6	6	6	7	7	7
22	PI	PIAUÍ	0	0	0	0	0	0	0	0	0	0	0	0	0	0	0	0	0	0	0	0	0	0	0	0	0	1	1	0	1	1	1	1	2	1	1	1	1	1	0	0	0	2	2	3	5	4	6
22	PI	PIAUÍ	0	0	0	0	0	0	0	0	0	0	0	0	0	0	0	0	0	0	0	0	0	0	0	2	2	4	2	6	4	4	6	5	3	4	4	4	5	4	5	4	4	5	4	6	3	3	1
22	PI	PIAUÍ	0	0	0	0	0	0	0	0	0	0	0	0	0	0	0	0	0	0	0	0	0	0	0	1	0	0	0	0	2	2	2	1	3	6	5	5	3	4	3	4	4	3	3	4	5	5	5
22	PI	PIAUÍ	0	0	0	0	0	0	0	0	0	0	0	0	0	0	0	0	0	0	0	0	0	0	2	0	0	1	1	2	2	1	1	2	2	2	2	2	1	2	2	2	3	4	3	3	2	2	2
22	PI	PIAUÍ	0	0	0	0	0	0	0	0	0	0	0	0	0	0	0	0	0	0	0	0	0	0	1	2	0	1	1	2	2	2	2	1	1	2	2	2	2	2	2	2	2	2	2	2	5	5	5
22	PI	PIAUÍ	0	0	0	0	0	0	0	0	0	0	0	0	0	0	0	0	0	0	0	0	0	0	1	1	1	3	4	4	4	6	6	3	3	4	4	3	3	3	3	3	3	4	2	2	6	6	6
22	PI	PIAUÍ	0	0	0	0	0	0	0	0	0	0	0	0	0	0	0	0	0	0	0	0	0	0	4	2	1	3	2	3	5	5	5	5	5	5	5	5	5	6	6	6	6	7	8	8	9	9	9
22	PI	PIAUÍ	0	0	0	0	0	0	0	0	0	0	0	0	0	0	0	0	0	0	0	0	0	0	1	0	0	1	1	3	3	2	1	3	3	2	2	2	2	2	4	4	3	3	2	2	10	10	10
22	PI	PIAUÍ	0	0	0	0	0	0	0	0	0	0	0	0	0	0	0	0	0	0	0	0	0	0	1	2	2	2	2	2	2	2	2	3	2	2	2	2	2	2	4	4	4	4	3	2	5	5	5
22	PI	PIAUÍ	0	0	0	0	0	0	0	0	0	0	0	0	0	0	0	0	0	0	0	0	0	0	2	2	2	3	2	2	2	2	1	1	2	3	3	4	1	1	2	3	3	3	3	3	3	3	4
22	PI	PIAUÍ	0	0	0	0	0	0	0	0	0	0	0	0	0	0	0	0	0	0	0	0	0	0	3	1	0	4	4	1	1	2	1	3	0	7	4	4	3	4	3	4	4	4	4	5	12	12	5
22	PI	PIAUÍ	0	0	0	0	0	0	0	0	0	0	0	0	0	0	0	0	0	0	0	0	0	0	1	1	1	1	1	2	2	2	2	2	2	2	2	3	2	2	3	3	3	2	3	3	2	2	2
22	PI	PIAUÍ	0	0	0	0	0	0	0	0	0	0	0	0	0	0	0	0	0	0	0	0	0	0	3	3	3	2	4	5	4	5	7	5	5	6	5	4	4	5	6	6	6	7	2	4	9	9	8
22	PI	PIAUÍ	0	0	0	0	0	0	0	0	0	0	0	0	0	0	0	0	0	0	0	0	0	0	1	0	0	0	1	1	1	1	1	1	2	2	2	2	2	2	2	2	2	2	2	2	4	4	4
22	PI	PIAUÍ	0	0	0	0	0	0	0	0	0	0	0	0	0	0	0	0	0	0	0	0	0	0	0	0	1	1	1	1	2	2	0	1	1	0	0	0	0	0	1	0	0	0	2	1	4	4	4
22	PI	PIAUÍ	0	0	0	0	0	0	0	0	0	0	0	0	0	0	0	0	0	0	0	0	0	0	0	2	0	0	0	1	1	1	2	1	0	2	2	2	2	2	2	2	2	2	2	2	6	6	6
22	PI	PIAUÍ	0	0	0	0	0	0	0	0	0	0	0	0	0	0	0	0	0	0	0	0	0	0	0	0	0	0	0	1	1	1	1	1	0	1	1	1	1	2	0	0	1	1	1	1	2	2	2
22	PI	PIAUÍ	0	0	0	0	0	0	0	0	0	0	0	0	0	0	0	0	0	0	0	0	0	0	2	1	2	1	1	2	4	4	5	5	4	4	5	6	6	6	6	7	7	7	7	7	6	6	7
22	PI	PIAUÍ	0	0	0	0	0	0	0	0	0	0	0	0	0	0	0	0	0	0	0	0	0	0	1	2	2	1	1	1	2	2	1	1	2	2	2	2	2	2	2	3	3	3	3	3	3	3	3
22	PI	PIAUÍ	0	0	0	0	0	0	0	0	0	0	0	0	0	0	0	0	0	0	0	0	0	0	5	5	7	6	7	6	10	9	9	12	10	9	13	12	10	8	14	15	18	15	17	19	18	18	18
22	PI	PIAUÍ	0	0	0	0	0	0	0	0	0	0	0	0	0	0	0	0	0	0	0	0	0	0	1	1	1	0	0	1	2	1	0	1	3	1	1	1	1	1	2	2	1	2	3	4	2	2	2
22	PI	PIAUÍ	0	0	0	0	0	0	0	0	0	0	0	0	0	0	0	0	0	0	0	0	0	0	1	1	1	1	1	2	2	2	3	2	2	3	2	2	2	2	2	3	3	3	3	3	4	4	4
22	PI	PIAUÍ	0	0	0	0	0	0	0	0	0	0	0	0	0	0	0	0	0	0	0	0	0	0	0	0	0	0	0	2	1	1	1	0	0	2	2	2	1	1	1	1	1	1	1	1	1	1	0
22	PI	PIAUÍ	0	0	0	0	0	0	0	0	0	0	0	0	0	0	0	0	0	0	0	0	0	0	0	0	0	0	0	0	0	1	1	0	1	1	0	1	1	0	1	1	1	1	1	1	3	3	3
22	PI	PIAUÍ	0	0	0	0	0	0	0	0	0	0	0	0	0	0	0	0	0	0	0	0	0	0	0	3	3	2	1	2	4	3	2	4	1	1	1	1	1	1	0	2	2	2	2	4	4	4	4
22	PI	PIAUÍ	0	0	0	0	0	0	0	0	0	0	0	0	0	0	0	0	0	0	0	0	0	0	0	0	0	1	2	1	2	2	2	2	2	2	2	2	2	2	1	1	1	1	2	3	5	5	5
22	PI	PIAUÍ	0	0	0	0	0	0	0	0	0	0	0	0	0	0	0	0	0	0	0	0	0	0	0	0	1	1	1	2	2	2	1	1	2	0	1	2	3	2	2	2	2	2	2	2	3	3	3
22	PI	PIAUÍ	0	0	0	0	0	0	0	0	0	0	0	0	0	0	0	0	0	0	0	0	0	0	1	1	0	1	0	1	1	0	0	1	0	1	1	1	1	1	1	1	1	1	1	1	3	3	3
22	PI	PIAUÍ	0	0	0	0	0	0	0	0	0	0	0	0	0	0	0	0	0	0	0	0	0	0	1	1	1	1	1	1	1	1	1	1	1	1	1	1	1	1	1	1	1	1	1	1	9	9	9
22	PI	PIAUÍ	0	0	0	0	0	0	0	0	0	0	0	0	0	0	0	0	0	0	0	0	0	0	0	0	0	1	1	0	0	0	1	2	3	1	1	3	3	3	2	2	3	2	4	3	3	3	3
22	PI	PIAUÍ	0	0	0	0	0	0	0	0	0	1	0	0	0	0	0	0	0	0	0	0	0	0	2	1	1	2	1	8	8	11	12	7	10	8	9	9	9	10	8	9	12	12	13	13	10	10	10
22	PI	PIAUÍ	0	0	0	0	0	0	0	0	1	1	0	0	0	0	0	0	0	0	0	0	0	0	3	4	6	6	5	10	6	4	5	4	5	7	7	8	8	8	8	9	9	9	9	10	9	9	10
22	PI	PIAUÍ	0	0	0	0	0	0	0	0	0	0	0	0	0	0	0	0	0	0	0	0	0	0	0	0	0	1	1	1	1	1	1	1	2	1	0	0	1	1	2	2	2	1	2	2	1	1	1
22	PI	PIAUÍ	0	0	0	0	0	0	0	0	0	0	0	0	0	0	0	0	0	0	0	0	0	0	0	0	0	1	1	2	2	1	2	2	1	1	2	1	1	1	2	2	3	3	3	3	6	6	6
22	PI	PIAUÍ	0	0	0	0	0	0	0	0	0	0	0	0	0	0	0	0	0	0	0	0	0	0	3	3	2	2	1	3	2	4	4	4	3	2	2	2	2	2	3	3	4	3	3	3	1	1	1
22	PI	PIAUÍ	0	0	0	0	0	0	0	0	0	0	0	0	0	0	0	0	0	0	0	0	0	0	1	1	1	0	0	1	1	1	2	2	2	2	2	2	2	2	1	1	1	1	2	2	3	3	3
22	PI	PIAUÍ	0	0	0	0	0	0	0	0	0	0	0	0	0	0	0	0	0	0	0	0	0	0	1	2	1	1	2	3	3	3	3	2	1	3	3	3	3	3	2	2	3	3	2	2	6	7	7
22	PI	PIAUÍ	0	0	0	0	0	0	0	0	0	0	0	0	0	0	0	0	0	0	0	0	0	0	2	2	2	1	3	4	5	5	5	5	5	3	5	4	4	3	3	4	4	4	5	5	4	4	4
22	PI	PIAUÍ	0	0	0	0	0	0	0	0	0	0	0	0	0	0	0	0	0	0	0	0	0	0	4	9	10	9	6	8	8	11	11	9	9	6	10	9	13	13	13	12	12	11	12	13	12	13	13
22	PI	PIAUÍ	0	0	0	0	0	0	0	0	0	0	0	0	0	0	0	0	0	0	0	0	0	0	0	0	1	0	0	1	0	1	1	1	1	1	1	1	0	1	1	1	1	1	1	1	1	1	1
22	PI	PIAUÍ	0	0	0	0	0	0	0	0	0	0	0	0	0	0	0	0	0	0	0	0	0	0	0	0	0	0	0	1	1	2	3	2	0	2	2	2	2	3	4	3	2	2	3	3	6	6	6
22	PI	PIAUÍ	0	0	0	0	0	0	0	0	0	0	0	0	0	0	0	0	0	0	0	0	0	0	2	2	3	1	4	4	5	4	5	6	3	5	5	5	5	5	4	5	5	5	5	5	8	8	8
22	PI	PIAUÍ	0	0	0	0	0	0	0	0	0	0	0	0	0	0	0	0	0	0	0	0	0	0	0	0	0	0	0	0	2	3	2	2	3	2	2	1	2	1	2	3	3	3	3	3	8	6	6
22	PI	PIAUÍ	0	0	0	0	0	0	0	0	0	0	0	0	0	0	0	0	0	0	0	0	0	0	1	1	2	4	4	4	5	5	4	3	3	4	4	4	3	3	4	4	5	5	5	5	4	4	4
22	PI	PIAUÍ	0	0	0	0	0	0	0	0	0	0	0	0	0	0	0	0	0	0	0	0	0	0	1	2	2	0	0	3	3	3	1	3	3	2	2	2	2	1	2	2	2	1	2	2	4	4	4
22	PI	PIAUÍ	0	0	0	0	0	0	0	0	0	0	0	0	0	0	0	0	0	0	0	0	0	0	1	1	1	2	1	1	2	4	3	1	1	3	3	3	3	3	3	3	2	2	3	3	4	4	3
22	PI	PIAUÍ	0	0	0	0	0	0	0	0	0	0	0	0	0	0	0	0	0	0	0	0	0	0	1	2	1	2	2	2	2	2	4	2	1	3	3	1	3	3	2	3	4	4	4	4	3	3	3
22	PI	PIAUÍ	0	0	0	0	0	0	0	0	0	0	0	0	0	0	0	0	0	0	0	0	0	0	0	1	1	0	1	2	2	3	2	2	2	2	2	3	4	4	5	6	4	5	4	3	6	6	6
22	PI	PIAUÍ	#NULL!	#NULL!	#NULL!	#NULL!	#NULL!	#NULL!	#NULL!	#NULL!	#NULL!	#NULL!	#NULL!	#NULL!	#NULL!	#NULL!	#NULL!	#NULL!	#NULL!	#NULL!	#NULL!	#NULL!	#NULL!	#NULL!	#NULL!	#NULL!	#NULL!	#NULL!	#NULL!	#NULL!	#NULL!	#NULL!	#NULL!	#NULL!	#NULL!	#NULL!	#NULL!	#NULL!	#NULL!	#NULL!	#NULL!	#NULL!	#NULL!	#NULL!	#NULL!	#NULL!	#NULL!	#NULL!	#NULL!
22	PI	PIAUÍ	0	0	0	0	0	0	0	0	0	0	0	0	0	0	0	0	0	0	0	0	0	0	0	0	0	1	0	1	1	1	1	1	1	2	2	1	1	1	1	1	1	2	2	2	1	1	2
22	PI	PIAUÍ	0	0	0	0	0	0	0	0	0	0	0	0	0	0	0	0	0	0	0	0	0	0	2	0	2	1	0	0	1	0	1	3	4	2	2	3	3	3	3	4	4	3	4	4	3	3	3
22	PI	PIAUÍ	0	0	0	0	0	0	0	0	0	0	0	0	0	0	0	0	0	0	0	0	0	0	0	2	1	1	2	2	1	1	1	0	1	2	1	1	2	2	3	2	2	4	2	2	8	8	8
22	PI	PIAUÍ	0	0	0	0	0	0	0	0	0	0	0	0	0	0	0	0	0	0	0	0	0	0	0	0	0	1	1	1	2	2	2	2	2	1	1	1	1	1	1	2	2	2	2	2	3	3	2
22	PI	PIAUÍ	0	0	0	0	0	0	0	0	0	0	0	0	0	0	0	0	0	0	0	0	0	0	4	3	1	1	2	5	4	6	6	8	9	6	4	4	5	4	9	9	9	10	9	12	23	22	21
22	PI	PIAUÍ	0	0	0	0	0	0	0	0	0	0	0	0	0	0	0	0	0	0	0	0	0	0	1	1	0	1	0	0	0	1	2	1	0	1	1	1	1	1	1	1	1	1	1	1	4	4	4
22	PI	PIAUÍ	0	0	0	0	0	0	0	0	0	0	0	0	0	0	0	0	0	0	0	0	0	0	0	0	0	0	1	1	1	1	1	0	1	3	3	3	3	3	3	2	2	2	2	2	6	6	6
22	PI	PIAUÍ	0	0	0	0	0	0	0	0	0	0	0	0	0	0	0	0	0	0	0	0	0	0	0	0	0	1	2	2	2	2	1	2	2	1	2	2	2	3	2	2	2	1	1	1	1	1	1
22	PI	PIAUÍ	0	0	0	0	0	0	0	0	0	0	0	0	0	0	0	0	0	0	0	0	0	0	1	1	2	1	1	1	1	2	1	1	1	1	1	3	3	2	2	3	2	2	3	2	2	2	3
22	PI	PIAUÍ	0	0	0	0	0	0	0	0	0	0	0	0	0	0	0	0	0	0	0	0	0	0	0	1	1	1	2	1	1	1	0	1	1	2	2	2	2	1	1	1	1	1	2	2	5	5	5
22	PI	PIAUÍ	0	0	0	0	0	0	0	0	0	0	0	0	0	0	0	0	0	0	0	0	0	0	3	4	4	2	2	2	2	4	4	4	4	5	5	5	4	5	4	6	5	7	6	6	8	8	8
22	PI	PIAUÍ	0	0	0	0	0	0	0	0	0	0	0	0	0	0	0	0	0	0	0	0	0	0	0	0	0	1	1	1	1	0	1	0	1	0	0	0	0	0	0	0	0	1	1	1	5	5	5
22	PI	PIAUÍ	0	0	0	0	0	0	0	0	0	0	0	0	0	0	0	0	0	0	0	0	0	0	3	3	3	2	2	3	4	3	3	2	1	2	3	3	1	3	5	5	4	4	0	0	5	5	5
22	PI	PIAUÍ	0	0	0	1	0	0	0	0	0	0	0	0	0	0	0	0	0	0	0	0	0	0	13	10	11	10	14	26	31	28	25	27	18	28	28	26	25	26	22	24	28	31	36	38	31	31	31
22	PI	PIAUÍ	0	0	0	0	0	0	0	0	0	0	0	0	0	0	0	0	0	0	0	0	0	0	2	2	2	1	2	1	2	1	1	1	2	2	2	1	1	1	1	1	1	1	1	1	2	2	2
22	PI	PIAUÍ	0	0	0	0	0	0	0	0	0	0	0	0	0	0	0	0	0	0	0	0	0	0	1	2	3	1	2	2	2	2	2	4	1	2	2	3	3	3	3	3	3	3	3	4	2	2	2
22	PI	PIAUÍ	0	0	0	0	0	0	0	0	0	0	0	0	0	0	0	0	0	0	0	0	0	0	0	0	0	1	1	1	0	1	1	1	0	1	1	1	2	3	1	2	2	1	2	1	1	1	1
22	PI	PIAUÍ	0	0	0	0	0	0	0	0	0	0	0	0	0	0	0	0	0	0	0	0	0	0	3	4	4	3	3	4	3	2	1	6	4	7	6	4	5	8	7	7	7	7	8	7	8	8	8
22	PI	PIAUÍ	0	0	0	0	0	0	0	0	0	0	0	0	0	0	0	0	0	0	0	0	0	0	2	0	2	1	1	2	2	2	2	3	3	2	2	2	2	2	2	2	2	2	2	2	1	1	1
22	PI	PIAUÍ	0	0	0	0	0	0	0	0	0	0	0	0	0	0	0	0	0	0	0	0	0	0	5	5	4	7	4	11	15	9	11	4	6	11	11	9	6	13	12	11	15	17	13	13	18	18	18
22	PI	PIAUÍ	0	0	0	0	0	0	0	0	0	0	0	0	0	0	0	0	0	0	0	0	0	0	1	1	1	0	0	1	0	0	0	0	0	1	2	1	1	1	1	1	1	2	1	1	1	1	1
22	PI	PIAUÍ	0	0	0	0	0	0	0	0	0	0	0	0	0	0	0	0	0	0	0	0	0	0	0	0	2	2	1	1	1	0	0	0	0	2	2	2	2	2	2	2	2	2	2	2	2	2	2
22	PI	PIAUÍ	0	0	0	0	0	0	0	0	0	0	0	0	0	0	0	0	0	0	0	0	0	0	6	5	7	7	8	14	23	22	23	22	20	18	18	18	17	17	17	22	20	27	26	22	44	44	43
22	PI	PIAUÍ	0	0	0	0	0	0	0	0	0	0	0	0	0	0	0	0	0	0	0	0	0	0	2	2	3	2	2	2	4	2	2	3	2	3	3	4	3	3	4	4	4	4	5	5	8	7	7
22	PI	PIAUÍ	0	0	0	0	0	0	0	0	0	0	0	0	0	0	0	0	0	0	0	0	0	0	1	3	5	4	4	7	9	8	9	8	13	3	4	6	6	6	6	6	8	8	7	7	5	5	6
22	PI	PIAUÍ	0	0	0	0	0	0	0	0	0	0	0	0	0	0	0	0	0	0	0	0	0	0	2	2	1	3	5	3	6	5	5	8	4	11	10	9	10	12	11	10	11	12	19	12	10	10	10
22	PI	PIAUÍ	0	0	0	0	0	0	0	0	0	0	0	0	0	0	0	0	0	0	0	0	0	0	2	3	5	8	7	9	12	10	10	10	7	6	8	19	21	18	16	15	13	14	15	16	25	25	25
22	PI	PIAUÍ	0	0	0	0	0	0	0	0	0	0	0	0	0	0	0	0	0	0	0	0	0	0	1	2	3	3	2	2	4	4	4	5	2	4	3	3	4	4	5	4	5	6	6	6	5	5	5
22	PI	PIAUÍ	0	0	0	0	0	0	0	0	0	0	0	0	0	0	0	0	0	0	0	0	0	0	0	0	0	0	0	1	1	0	1	1	0	0	0	0	0	0	0	0	0	0	1	0	1	1	1
22	PI	PIAUÍ	0	0	0	0	0	0	0	0	0	0	0	0	0	0	0	0	0	0	0	0	0	0	1	1	0	0	0	1	2	2	1	1	0	1	1	1	0	0	0	1	1	1	1	1	1	1	2
22	PI	PIAUÍ	0	0	0	0	0	0	0	0	0	0	0	0	0	0	0	0	0	0	0	0	0	0	3	3	5	4	4	4	4	4	4	3	3	1	2	2	2	3	4	2	3	0	2	2	4	4	4
22	PI	PIAUÍ	0	0	0	0	0	0	0	0	0	0	0	0	0	0	0	0	0	0	0	0	0	0	1	1	2	2	2	4	3	2	2	2	3	0	0	0	3	1	1	1	1	1	3	3	5	5	5
22	PI	PIAUÍ	0	0	0	0	0	0	0	0	0	0	0	0	0	0	0	0	0	0	0	0	0	0	4	3	0	1	3	2	6	6	5	6	5	6	12	8	6	5	5	6	7	6	9	9	8	9	9
22	PI	PIAUÍ	0	0	0	0	0	0	0	0	0	0	0	0	0	0	0	0	0	0	0	0	0	0	1	0	0	1	1	2	2	2	1	1	1	2	2	2	3	3	2	2	2	3	3	3	3	3	3
22	PI	PIAUÍ	0	0	0	0	0	0	0	0	0	0	0	0	0	0	0	0	0	0	0	0	0	0	1	2	0	0	0	2	2	1	2	2	1	2	2	2	2	2	2	2	2	1	1	0	3	3	3
22	PI	PIAUÍ	0	0	0	0	0	0	0	0	0	0	0	0	0	0	0	0	0	0	0	1	0	0	0	1	3	0	2	3	3	2	2	3	2	1	2	2	2	3	4	4	4	4	3	4	5	5	5
22	PI	PIAUÍ	0	0	0	0	0	0	0	0	0	0	0	0	0	0	0	0	0	0	0	0	0	0	2	1	1	0	2	2	2	2	1	1	1	3	3	3	3	3	2	2	2	2	3	3	2	2	2
22	PI	PIAUÍ	0	0	0	0	0	0	0	0	0	0	0	0	0	0	0	0	0	0	0	0	0	0	1	1	1	0	1	1	1	1	2	1	1	1	1	2	2	2	2	3	2	2	2	3	3	3	2
22	PI	PIAUÍ	0	0	0	0	0	0	0	0	0	0	0	0	0	0	0	0	0	0	0	0	0	0	0	0	0	1	0	1	0	1	0	1	1	1	1	1	2	2	2	2	2	2	2	2	3	3	3
22	PI	PIAUÍ	0	0	0	0	0	0	0	0	0	0	0	0	0	0	0	0	0	0	0	0	0	0	2	2	2	2	2	2	3	3	2	2	2	2	2	2	2	2	1	1	2	1	2	2	1	1	1
22	PI	PIAUÍ	0	0	0	0	0	0	0	0	0	0	0	0	0	0	0	0	0	0	0	0	0	0	2	0	0	0	0	1	1	2	0	1	1	1	1	1	1	1	1	0	0	0	1	2	5	5	5
22	PI	PIAUÍ	0	0	0	0	0	0	0	0	0	0	0	0	0	0	0	0	0	0	0	0	0	0	0	0	0	1	1	1	1	1	0	0	0	1	1	1	1	1	0	0	0	0	0	0	3	4	4
22	PI	PIAUÍ	0	0	0	0	0	0	0	0	0	0	0	0	0	0	0	0	0	0	0	0	0	0	1	1	2	0	0	1	3	1	2	2	1	2	2	1	1	1	1	1	1	2	2	2	2	2	2
22	PI	PIAUÍ	0	0	0	0	0	0	0	0	0	0	0	0	0	0	0	0	0	0	0	0	0	0	1	0	0	1	1	2	1	1	2	2	2	1	0	0	0	0	1	1	1	2	2	1	6	6	6
22	PI	PIAUÍ	0	0	0	0	0	0	0	0	0	0	0	0	0	0	0	0	0	0	0	0	0	0	0	0	0	0	0	1	1	1	1	1	1	1	1	1	1	1	1	1	1	1	1	1	4	4	4
22	PI	PIAUÍ	0	0	0	0	0	0	0	0	0	0	0	0	0	0	0	0	0	0	0	0	0	0	0	1	2	2	1	1	1	0	0	1	0	0	0	1	1	1	1	1	1	1	1	1	1	1	1
22	PI	PIAUÍ	0	0	0	0	0	0	0	0	0	0	0	0	0	0	0	0	0	0	0	0	0	0	1	0	0	0	0	0	0	0	1	1	1	2	2	2	2	2	2	1	1	1	1	0	2	2	2
22	PI	PIAUÍ	0	0	0	0	0	0	0	0	0	0	0	0	0	0	0	0	0	0	0	0	0	0	0	0	0	0	0	1	0	0	0	1	0	0	0	0	0	0	0	0	0	0	0	1	2	2	2
22	PI	PIAUÍ	0	0	0	0	0	0	0	0	0	0	0	0	0	0	0	0	0	0	0	0	0	0	2	1	2	2	2	2	3	3	3	3	2	2	2	2	2	3	2	3	3	2	2	2	3	3	3
22	PI	PIAUÍ	0	0	0	0	0	0	0	0	0	0	0	0	0	0	0	0	0	0	0	0	0	0	0	1	0	0	1	2	1	1	0	0	0	3	3	2	2	2	3	3	2	3	3	2	3	3	4
22	PI	PIAUÍ	0	0	0	0	0	0	0	0	0	0	0	0	0	0	0	0	0	0	0	0	0	0	1	0	0	0	0	1	1	1	1	1	1	1	1	1	2	1	2	2	1	2	2	2	2	2	2
22	PI	PIAUÍ	0	0	0	0	0	0	0	0	0	0	0	0	0	0	0	0	0	0	0	0	0	0	0	0	0	0	0	1	1	1	2	1	1	1	1	1	1	1	2	1	4	4	2	2	3	3	3
22	PI	PIAUÍ	0	0	0	0	0	0	0	0	0	0	0	0	0	0	0	0	0	0	0	0	0	0	1	0	0	0	0	0	0	0	0	0	1	1	1	2	2	2	2	2	2	1	1	1	5	5	5
22	PI	PIAUÍ	0	0	0	0	0	0	0	0	0	0	0	0	0	0	0	0	0	0	0	0	0	0	1	0	1	1	1	1	1	2	2	3	2	0	0	0	1	2	3	3	3	3	3	3	1	1	1
22	PI	PIAUÍ	0	0	0	0	0	0	0	0	0	0	0	0	0	0	0	0	0	0	0	0	0	0	1	1	2	0	2	1	1	1	1	1	1	3	1	2	2	2	2	2	2	2	3	3	2	2	2
22	PI	PIAUÍ	0	0	0	0	0	0	0	0	0	0	0	0	0	0	0	0	0	0	0	0	0	0	2	0	1	0	0	1	2	1	0	0	0	1	0	0	0	0	1	2	2	2	2	2	3	3	3
22	PI	PIAUÍ	0	0	0	0	0	0	0	0	0	0	0	0	0	0	0	0	0	0	0	0	0	0	1	1	2	1	2	2	3	3	3	4	6	3	3	3	3	2	4	3	4	3	4	4	5	5	4
22	PI	PIAUÍ	0	0	0	0	0	0	0	0	1	0	0	0	0	0	0	0	0	0	0	0	0	0	1	2	1	3	2	4	7	7	7	5	3	3	7	9	8	8	7	9	8	8	10	11	4	4	4
22	PI	PIAUÍ	0	0	0	0	0	0	0	0	0	0	0	0	0	0	0	0	0	0	0	0	0	0	0	1	0	0	0	1	1	1	0	1	1	1	1	1	1	1	1	2	2	2	2	3	2	2	2
22	PI	PIAUÍ	0	0	0	0	0	0	0	0	0	0	0	0	0	0	0	0	0	0	0	0	0	0	1	0	1	0	1	3	2	2	1	2	1	2	2	2	2	2	2	2	2	1	1	1	3	3	3
22	PI	PIAUÍ	0	0	0	0	0	0	0	0	0	0	0	0	0	0	0	0	0	0	0	0	0	0	1	1	1	1	0	3	3	3	3	0	1	2	3	2	2	1	2	2	2	1	2	2	7	7	7
22	PI	PIAUÍ	0	0	0	0	0	0	0	0	0	0	0	0	0	0	0	0	0	0	0	0	0	0	0	0	0	1	0	2	2	1	1	2	1	1	2	2	3	3	3	3	4	4	3	3	3	3	3
22	PI	PIAUÍ	0	0	0	0	0	0	0	0	0	0	0	0	0	0	0	0	0	0	0	0	0	0	2	1	2	2	1	2	1	1	0	2	2	1	1	1	1	1	1	1	1	1	2	2	1	1	1
22	PI	PIAUÍ	0	0	0	0	0	0	0	0	0	0	0	0	0	0	0	0	0	0	0	0	0	0	1	1	1	0	0	0	1	1	1	1	0	1	1	1	1	1	1	1	1	1	1	1	3	3	3
22	PI	PIAUÍ	0	0	0	0	0	0	0	0	0	0	0	0	0	0	0	0	0	0	0	0	0	0	0	1	0	0	0	1	1	1	1	1	0	1	1	1	1	1	1	1	1	1	1	1	3	3	3
22	PI	PIAUÍ	0	0	0	0	0	0	0	0	0	0	0	0	0	0	0	0	0	0	0	0	0	0	0	1	1	0	1	0	0	1	0	0	0	1	1	1	1	1	1	1	1	1	1	1	3	3	4
22	PI	PIAUÍ	0	0	0	0	0	0	0	0	0	0	0	0	0	0	0	0	0	0	0	0	0	0	5	3	2	6	8	6	4	5	6	6	5	7	7	7	8	8	9	9	8	9	8	7	7	7	7
22	PI	PIAUÍ	0	0	0	0	0	0	0	0	0	0	0	0	0	0	0	0	0	0	0	0	0	0	3	2	4	0	1	4	5	4	4	5	6	5	5	5	5	4	4	3	3	4	7	6	10	10	10
22	PI	PIAUÍ	0	0	0	0	0	0	0	0	0	0	0	0	0	0	0	0	0	0	0	0	0	0	2	3	5	3	3	8	8	8	11	8	7	9	9	10	10	9	12	13	10	13	10	10	11	11	11
22	PI	PIAUÍ	0	0	0	0	0	0	0	0	0	0	0	0	0	0	0	0	0	0	0	0	0	0	2	1	0	1	1	1	1	1	1	2	2	1	1	1	2	1	2	2	2	2	2	2	7	7	7
22	PI	PIAUÍ	0	0	0	0	0	0	0	0	0	0	0	0	0	0	0	0	0	0	0	0	0	0	1	1	1	1	2	2	0	0	1	0	2	2	2	2	2	2	2	2	2	2	2	2	3	3	3
22	PI	PIAUÍ	0	0	0	0	0	0	0	0	0	0	0	0	0	0	0	0	0	0	0	0	0	0	2	0	4	4	3	4	4	5	5	4	3	4	4	4	4	4	1	3	4	4	3	4	5	5	5
22	PI	PIAUÍ	0	0	0	0	0	0	0	0	0	0	0	0	0	0	0	0	0	0	0	0	0	0	3	4	4	4	4	4	3	5	4	2	4	5	5	5	5	5	5	5	3	3	5	5	7	7	6
22	PI	PIAUÍ	0	0	0	0	0	0	0	0	0	0	0	0	0	0	0	0	0	0	0	0	0	0	1	1	1	3	0	1	2	1	3	2	1	5	7	5	5	5	7	7	7	2	2	1	9	10	10
22	PI	PIAUÍ	0	0	0	0	0	0	0	0	0	0	0	0	0	0	0	0	0	0	0	0	0	0	0	1	0	2	2	1	2	3	0	2	2	1	1	1	1	1	1	1	2	1	2	2	4	4	4
22	PI	PIAUÍ	0	0	0	0	0	0	0	0	0	0	0	0	0	0	0	0	0	0	0	0	0	0	0	0	0	1	2	2	2	2	2	0	1	2	2	2	3	3	2	2	2	2	3	3	4	4	4
22	PI	PIAUÍ	0	0	0	0	0	0	0	0	0	0	0	0	0	0	0	0	0	0	0	0	0	0	0	0	0	1	1	0	1	1	1	1	1	0	0	0	0	0	0	0	0	0	0	0	1	1	1
22	PI	PIAUÍ	0	0	0	0	0	0	0	0	0	0	0	0	0	0	0	0	0	0	0	0	0	0	0	0	0	1	0	0	0	0	0	0	0	1	1	1	1	1	0	1	0	0	0	0	3	3	3
22	PI	PIAUÍ	0	0	0	0	0	0	0	1	0	3	3	0	0	0	0	0	0	0	0	0	0	1	136	139	154	119	136	142	150	170	172	194	180	119	126	135	158	161	152	162	158	151	163	151	80	81	85
22	PI	PIAUÍ	0	0	0	1	0	0	0	0	0	0	0	0	0	0	0	0	0	0	0	0	0	0	10	10	10	10	7	10	9	12	11	9	8	11	13	12	14	13	12	12	13	14	17	16	17	17	18
22	PI	PIAUÍ	0	0	0	0	0	0	0	0	0	0	0	0	0	0	0	0	0	0	0	0	0	0	1	1	2	0	1	2	4	5	5	4	3	8	7	8	8	8	8	9	10	10	10	10	8	8	8
22	PI	PIAUÍ	0	0	0	0	0	0	0	0	0	0	0	0	0	0	0	0	0	0	0	0	0	0	3	3	3	2	0	2	2	2	4	3	4	8	8	7	7	7	7	7	8	9	9	10	21	21	21
22	PI	PIAUÍ	0	0	0	0	0	0	0	0	0	0	0	0	0	0	0	0	0	0	0	0	0	0	0	0	0	0	0	0	0	0	1	1	1	1	1	1	0	0	0	0	0	1	0	0	1	1	1
22	PI	PIAUÍ	0	0	0	0	0	0	0	0	0	0	0	0	0	0	0	0	0	0	0	0	0	0	1	1	0	0	0	0	0	0	1	1	1	1	1	1	1	1	1	2	1	2	1	1	4	4	3
22	PI	PIAUÍ	0	0	0	0	0	0	0	0	0	0	0	0	0	0	0	0	0	0	0	0	0	0	0	0	0	1	1	1	0	0	0	0	1	1	1	1	1	0	0	0	0	0	0	1	3	3	3
22	PI	PIAUÍ	0	0	0	0	0	0	0	0	0	0	0	0	0	0	0	0	0	0	0	0	0	0	0	0	1	1	1	1	2	2	2	2	2	0	1	1	1	1	1	1	1	1	1	1	4	4	4
22	PI	PIAUÍ	0	0	0	0	0	0	0	0	0	0	0	0	0	0	0	0	0	0	0	0	0	0	0	1	0	1	1	1	1	1	0	1	0	2	2	2	2	2	2	2	2	2	2	2	5	5	5
23	CE	CEARÁ	0	0	0	0	0	0	0	0	0	0	0	0	0	0	0	0	0	0	0	0	0	0	2	0	1	1	0	2	3	5	4	1	1	3	3	4	7	7	4	5	5	7	5	5	4	4	5
23	CE	CEARÁ	0	0	0	0	0	0	0	0	0	0	0	0	0	0	0	0	0	0	0	0	0	0	1	2	4	1	2	1	5	2	2	4	2	5	5	5	5	5	5	7	11	13	4	5	6	6	6
23	CE	CEARÁ	0	0	0	0	0	0	0	0	0	0	0	0	0	0	0	0	0	0	0	0	0	0	8	5	5	12	9	17	25	23	24	21	16	11	15	16	15	16	19	25	25	24	29	26	18	19	19
23	CE	CEARÁ	0	0	0	0	0	0	0	0	0	0	0	0	0	0	0	0	0	0	0	0	0	0	2	3	3	4	7	10	15	15	11	15	8	16	16	19	19	23	25	22	22	22	21	19	17	17	21
23	CE	CEARÁ	0	0	0	0	0	0	0	0	0	0	0	0	0	0	0	0	0	0	0	0	0	0	3	2	3	3	2	3	4	2	2	4	3	6	5	4	2	2	3	2	4	4	4	4	6	6	6
23	CE	CEARÁ	0	0	0	0	0	0	0	0	0	0	0	0	0	0	0	0	0	0	0	0	0	0	1	3	8	9	2	4	4	3	1	3	4	3	3	3	7	4	4	5	5	4	7	6	5	5	5
23	CE	CEARÁ	0	0	0	0	0	0	0	0	0	0	0	0	0	0	0	0	0	0	0	0	0	0	1	0	0	2	3	2	2	2	2	1	2	3	3	3	3	2	0	0	0	3	3	3	5	5	6
23	CE	CEARÁ	0	0	0	0	0	0	0	0	0	0	0	0	0	0	0	0	0	0	0	0	0	0	0	0	2	3	0	1	1	2	1	4	2	4	5	5	5	0	2	2	5	5	8	7	4	6	6
23	CE	CEARÁ	0	0	0	0	0	0	0	0	0	0	0	0	0	0	0	0	0	0	0	0	0	0	2	2	2	0	2	8	6	6	7	5	7	7	9	9	10	9	12	11	14	13	13	12	6	9	9
23	CE	CEARÁ	0	0	0	0	0	0	0	0	0	0	0	0	0	0	0	0	0	0	0	0	0	0	0	0	0	0	1	1	0	1	1	2	1	3	2	2	3	3	3	3	3	2	1	3	3	3	3
23	CE	CEARÁ	0	0	0	0	0	0	0	0	0	0	0	0	0	0	0	0	0	0	0	0	0	0	0	0	0	0	1	3	3	3	4	3	3	8	9	6	7	8	7	6	5	5	4	6	8	8	8
23	CE	CEARÁ	0	0	0	0	0	0	0	0	0	1	0	0	0	0	0	0	0	0	0	0	0	0	11	13	13	14	17	18	21	30	22	21	19	17	17	14	0	1	20	21	19	24	28	24	21	22	22
23	CE	CEARÁ	0	0	0	0	0	0	0	0	0	0	0	0	0	0	0	0	0	0	0	0	0	0	8	7	8	5	6	6	9	13	15	15	9	12	13	17	10	17	17	19	21	23	22	20	16	17	16
23	CE	CEARÁ	0	0	0	0	0	0	0	0	0	0	0	0	0	0	0	0	0	0	0	0	0	0	11	12	10	8	6	7	4	6	5	4	4	7	9	11	12	11	12	12	10	10	10	11	12	13	14
23	CE	CEARÁ	0	0	0	0	0	0	0	0	0	0	0	0	0	0	0	0	0	0	0	0	0	0	1	0	2	1	1	3	5	4	3	2	1	4	4	4	4	3	5	7	4	5	3	7	4	4	4
23	CE	CEARÁ	0	0	0	0	0	0	0	0	0	0	0	0	0	0	0	0	0	0	0	0	0	0	3	1	1	2	2	2	2	1	2	1	2	6	7	7	6	7	7	8	8	8	8	9	9	8	8
23	CE	CEARÁ	0	0	0	0	0	0	0	0	0	0	0	0	0	0	0	0	0	0	0	0	0	0	3	1	1	2	2	4	3	4	5	4	4	6	6	6	6	5	5	7	4	4	6	5	8	8	8
23	CE	CEARÁ	0	0	0	0	0	0	0	0	0	0	0	0	0	0	0	0	0	0	0	0	0	0	0	1	1	0	0	1	1	1	0	2	0	0	1	3	3	3	3	2	3	3	3	4	4	4	4
23	CE	CEARÁ	0	0	0	0	0	0	0	0	0	0	0	0	0	0	0	0	0	0	0	0	0	0	0	2	1	3	5	5	6	7	6	6	2	9	9	9	9	10	9	9	10	11	10	11	8	9	9
23	CE	CEARÁ	0	0	0	0	0	0	0	0	0	0	0	0	0	0	0	0	0	0	0	0	0	0	7	2	0	2	2	3	4	6	4	4	3	8	8	7	7	7	7	7	9	11	12	10	8	8	8
23	CE	CEARÁ	0	0	0	0	0	0	0	0	0	0	0	0	0	0	0	0	0	0	0	0	0	0	0	0	0	1	2	0	0	1	1	0	0	2	2	2	2	2	3	3	3	3	3	3	2	2	2
23	CE	CEARÁ	0	0	0	0	0	0	0	0	0	0	0	0	0	0	0	0	0	0	0	0	0	0	1	3	0	1	1	1	0	1	1	4	6	3	4	1	1	2	3	4	4	3	4	7	7	8	9
23	CE	CEARÁ	0	0	0	0	0	0	0	0	0	0	0	0	0	0	0	0	0	0	0	0	0	0	12	7	7	10	7	12	12	11	12	9	12	21	19	19	20	21	21	21	19	20	18	22	22	22	22
23	CE	CEARÁ	0	0	0	0	0	0	0	0	0	0	0	0	0	0	0	0	0	0	0	0	0	0	6	8	4	4	7	6	5	3	5	5	5	7	8	7	7	7	7	7	4	6	7	8	8	7	7
23	CE	CEARÁ	0	0	0	0	0	0	0	0	0	0	0	0	0	0	0	0	0	0	0	0	0	0	1	1	1	2	3	1	3	3	6	1	2	6	8	8	7	9	9	8	8	8	12	10	11	11	11
23	CE	CEARÁ	0	0	0	0	0	0	0	0	0	0	0	0	0	0	0	0	0	0	0	0	0	0	4	3	4	4	4	4	5	4	3	4	3	5	5	5	5	5	5	6	6	6	5	7	5	5	5
23	CE	CEARÁ	0	0	0	0	0	0	0	0	0	0	0	0	0	0	0	0	0	0	0	0	0	0	9	15	11	8	0	4	5	7	5	9	9	9	12	9	10	9	11	9	10	8	9	10	16	16	16
23	CE	CEARÁ	0	0	0	0	0	0	0	0	0	0	0	0	0	0	0	0	0	0	0	0	0	0	12	11	13	11	5	9	10	9	7	7	9	8	9	10	12	10	11	11	13	13	13	14	13	13	14
23	CE	CEARÁ	0	0	0	0	0	0	0	0	0	0	0	0	0	0	0	0	0	0	0	0	0	0	2	3	4	1	2	8	7	7	2	7	5	11	8	9	6	9	9	9	10	6	6	7	10	10	13
23	CE	CEARÁ	0	0	0	0	0	0	0	0	0	0	0	0	0	0	0	0	0	0	0	0	0	0	8	6	4	0	2	4	5	8	6	9	10	12	11	13	12	13	11	14	12	14	13	14	13	13	13
23	CE	CEARÁ	0	0	0	0	0	0	0	0	0	0	0	0	0	0	0	0	0	0	0	0	0	0	6	2	3	4	6	7	6	10	9	12	11	13	13	13	14	14	16	19	20	19	21	19	13	13	13
23	CE	CEARÁ	0	0	0	0	0	0	0	0	0	0	0	0	0	0	0	0	0	0	0	0	0	0	7	12	8	10	11	14	16	16	14	16	12	13	13	12	14	14	16	16	19	21	26	25	19	20	20
23	CE	CEARÁ	0	0	0	0	0	0	0	0	0	0	0	0	0	0	0	0	0	0	0	0	0	0	3	1	1	0	0	1	5	1	5	7	5	12	12	9	10	9	9	10	10	10	12	11	15	15	15
23	CE	CEARÁ	0	0	0	0	0	0	0	0	0	0	0	0	0	0	0	0	0	0	0	0	0	0	12	9	11	11	14	17	23	21	22	23	6	11	14	15	14	18	21	14	17	18	20	22	17	18	18
23	CE	CEARÁ	0	0	0	0	0	0	0	0	0	0	0	0	0	0	0	0	0	0	0	0	0	0	2	2	1	2	3	4	7	5	5	4	2	4	6	7	6	6	8	8	7	6	6	5	9	9	10
23	CE	CEARÁ	0	0	0	0	0	0	0	0	0	0	0	0	0	0	0	0	0	0	0	0	0	0	2	0	2	5	3	3	3	2	5	2	4	7	6	7	6	7	7	6	6	6	7	8	6	6	6
23	CE	CEARÁ	0	0	0	0	0	0	0	0	0	0	0	0	0	0	0	0	0	0	0	0	0	0	2	6	6	3	0	6	5	6	8	6	0	7	8	4	9	5	8	8	8	8	6	7	7	10	9
23	CE	CEARÁ	0	0	0	0	0	0	0	0	0	0	0	0	0	0	0	0	0	0	0	0	0	0	1	4	5	4	5	0	4	3	3	4	5	11	9	10	10	10	10	10	11	9	10	12	17	11	12
23	CE	CEARÁ	0	0	0	0	0	0	0	0	0	0	0	0	0	0	0	0	0	0	0	0	0	0	0	1	1	0	0	3	3	6	4	5	1	7	7	7	8	10	9	9	7	6	5	5	8	8	7
23	CE	CEARÁ	0	0	0	0	0	0	0	0	0	0	0	0	0	0	0	0	0	0	0	0	0	0	1	2	1	0	1	1	3	2	2	3	1	7	7	8	6	6	6	5	5	6	9	9	13	13	14
23	CE	CEARÁ	0	0	0	0	0	0	0	0	0	0	0	0	0	0	0	0	0	0	0	0	0	0	9	9	8	10	14	13	13	12	13	12	12	14	15	13	14	15	20	20	19	20	25	25	12	12	12
23	CE	CEARÁ	0	0	0	0	0	0	0	0	0	0	0	0	0	0	0	0	0	0	0	0	0	0	0	0	0	0	0	2	2	3	2	2	1	7	7	7	8	6	8	9	7	7	8	8	8	9	9
23	CE	CEARÁ	0	0	0	0	0	0	0	0	0	0	0	0	0	0	0	0	0	0	0	0	0	0	2	2	2	1	1	1	2	2	2	3	1	4	4	5	2	2	2	2	1	1	7	5	6	6	3
23	CE	CEARÁ	0	0	0	0	0	0	0	0	0	0	0	0	0	0	0	0	0	0	0	0	0	0	63	61	47	48	51	56	49	44	35	58	48	74	82	75	71	54	48	50	63	63	38	65	45	44	48
23	CE	CEARÁ	0	0	0	0	0	0	0	0	0	0	0	0	0	0	0	0	0	0	0	0	0	0	7	7	6	4	4	3	5	6	5	7	2	9	10	10	11	10	9	10	10	10	9	8	14	14	16
23	CE	CEARÁ	0	0	0	0	0	0	0	0	0	0	0	0	0	0	0	0	0	0	0	0	0	0	2	2	3	1	5	6	5	5	5	3	1	8	8	8	7	6	4	6	6	6	5	5	3	5	5
23	CE	CEARÁ	0	0	0	0	0	0	0	0	0	0	0	0	0	0	0	0	0	0	0	0	0	0	1	2	0	2	3	2	3	2	5	4	3	2	3	4	4	6	4	1	1	0	0	1	5	5	5
23	CE	CEARÁ	0	0	0	0	0	0	0	0	0	0	0	0	0	0	0	0	0	0	0	0	0	0	3	0	2	3	5	4	5	4	4	5	4	4	5	4	5	5	6	6	6	6	6	7	6	6	7
23	CE	CEARÁ	0	0	0	0	0	0	0	0	0	0	0	0	0	0	0	0	0	0	0	0	0	0	2	1	3	1	1	3	3	3	4	7	4	7	7	5	4	4	7	9	11	8	7	7	8	8	8
23	CE	CEARÁ	0	0	0	0	0	0	0	0	0	0	0	0	0	0	0	0	0	0	0	0	0	0	0	10	9	8	9	16	12	12	10	13	10	0	14	14	23	24	23	25	28	24	21	25	0	18	18
23	CE	CEARÁ	0	0	0	0	0	0	0	0	0	0	0	0	0	0	0	0	0	0	0	0	0	0	8	9	11	15	17	28	23	28	25	26	15	31	33	33	32	32	45	41	39	38	38	38	35	35	35
23	CE	CEARÁ	0	0	0	0	0	0	0	0	0	0	0	0	0	0	0	0	0	0	0	0	0	0	2	0	2	0	0	0	3	5	4	3	4	3	3	4	2	3	6	4	5	4	8	7	6	7	7
23	CE	CEARÁ	0	0	0	0	0	0	0	0	0	0	0	0	0	0	0	0	0	0	0	0	0	0	4	3	3	5	3	4	4	6	5	5	4	9	9	7	4	2	3	4	1	1	11	11	6	6	6
23	CE	CEARÁ	0	0	0	0	0	0	0	0	0	0	0	0	0	0	0	0	0	0	0	0	0	0	1	1	2	2	2	3	2	2	2	2	1	4	5	4	4	4	4	5	5	5	4	4	6	6	6
23	CE	CEARÁ	0	0	0	0	0	0	0	0	0	0	0	0	0	0	0	0	0	0	0	0	0	0	1	2	2	2	1	1	1	1	1	1	1	3	2	2	2	2	2	3	2	2	2	3	4	4	4
23	CE	CEARÁ	0	0	0	0	0	0	0	0	0	0	0	0	0	0	0	0	0	0	0	0	0	0	15	16	11	15	14	12	14	13	11	12	12	16	17	15	12	15	11	10	11	11	11	12	15	15	15
23	CE	CEARÁ	0	0	0	0	0	0	0	0	0	0	0	0	0	0	0	0	0	0	0	0	0	0	0	3	3	4	2	3	3	4	5	7	7	9	11	10	10	13	10	10	9	9	9	9	11	15	15
23	CE	CEARÁ	0	0	0	0	0	0	0	0	0	0	0	0	0	0	0	0	0	0	0	0	0	0	12	16	12	5	2	3	2	4	5	4	4	10	10	11	14	14	11	10	10	10	11	10	7	7	7
23	CE	CEARÁ	0	1	2	2	0	0	1	1	1	2	2	0	0	0	0	0	1	0	0	0	0	1	200	208	232	155	139	235	279	323	377	318	256	263	274	322	307	324	347	375	419	456	444	429	94	95	101
23	CE	CEARÁ	0	0	0	0	0	0	0	0	0	0	0	0	0	0	0	0	0	0	0	0	0	0	3	0	1	4	3	3	3	2	3	5	4	4	3	3	4	5	4	7	7	8	9	8	5	5	6
23	CE	CEARÁ	0	0	0	0	0	0	0	0	0	0	0	0	0	0	0	0	0	0	0	0	0	0	1	5	2	4	3	3	3	4	4	5	1	4	5	6	6	6	6	9	8	10	11	8	5	6	6
23	CE	CEARÁ	0	0	0	0	0	0	0	0	0	0	0	0	0	0	0	0	0	0	0	0	0	0	1	0	0	2	1	0	0	1	1	1	1	2	2	2	3	0	1	3	3	3	1	1	3	3	3
23	CE	CEARÁ	0	0	0	0	0	0	0	0	0	0	0	0	0	0	0	0	0	0	0	0	0	0	4	11	6	0	1	2	5	5	5	5	4	7	9	9	7	7	3	6	6	10	9	8	8	8	8
23	CE	CEARÁ	0	0	0	0	0	0	0	0	0	0	0	0	0	0	0	0	0	0	0	0	0	0	2	3	2	1	8	13	14	13	16	18	12	13	13	14	14	16	15	17	20	20	22	19	11	11	11
23	CE	CEARÁ	0	0	0	0	0	0	0	0	0	0	0	0	0	0	0	0	0	0	0	0	0	0	1	0	0	0	0	0	0	1	0	1	1	2	3	3	3	2	2	2	2	2	2	2	3	3	3
23	CE	CEARÁ	0	0	0	0	0	0	0	0	0	0	0	0	0	0	0	0	0	0	0	0	0	0	0	0	1	2	2	2	2	2	4	7	3	5	2	3	4	5	4	5	4	6	9	7	4	4	5
23	CE	CEARÁ	0	0	0	0	0	0	0	0	0	0	0	0	0	0	0	0	0	0	0	0	0	0	5	7	6	6	3	1	4	5	3	4	6	6	7	8	6	5	4	4	7	5	6	9	9	9	10
23	CE	CEARÁ	0	0	0	0	0	0	0	0	0	0	0	0	0	0	0	0	0	0	0	0	0	1	8	2	5	1	2	5	13	12	9	11	7	10	10	9	11	11	12	15	15	11	12	12	15	15	15
23	CE	CEARÁ	0	0	0	0	0	0	0	0	0	0	0	0	0	0	0	0	0	0	0	0	0	0	0	0	0	1	2	1	2	2	2	2	2	2	3	3	3	3	1	0	0	0	1	3	4	4	4
23	CE	CEARÁ	0	0	0	0	0	0	0	0	0	0	0	0	0	0	0	0	0	0	0	0	0	0	6	4	1	0	0	2	3	4	2	3	2	7	8	7	6	6	5	5	5	6	6	6	6	6	6
23	CE	CEARÁ	0	0	0	0	0	0	1	0	0	0	0	0	0	0	0	0	0	0	0	0	0	0	4	8	11	12	12	12	15	16	18	13	12	10	11	13	14	17	15	15	15	17	21	21	9	10	11
23	CE	CEARÁ	0	0	0	0	0	0	0	0	0	0	0	0	0	0	0	0	0	0	0	0	0	0	2	0	0	2	2	4	4	5	6	1	1	3	3	4	4	5	4	4	4	6	5	3	5	5	5
23	CE	CEARÁ	0	0	0	0	0	0	0	0	0	0	0	0	0	0	0	0	0	0	0	0	0	0	2	1	1	3	1	3	8	9	6	6	7	5	4	5	11	10	8	9	11	11	11	12	11	12	12
23	CE	CEARÁ	0	0	0	0	0	0	0	0	0	0	0	0	0	0	0	0	0	0	0	0	0	0	2	2	4	5	0	2	2	4	4	2	3	4	3	4	5	4	4	5	6	5	6	4	8	8	8
23	CE	CEARÁ	0	0	0	0	0	0	0	0	0	0	0	0	0	0	0	0	0	0	0	0	0	0	3	5	4	2	6	6	4	6	6	5	5	8	8	7	7	7	8	12	8	9	9	9	8	8	8
23	CE	CEARÁ	0	0	0	0	0	0	0	0	0	0	0	0	0	0	0	0	0	0	0	0	0	0	4	5	6	10	7	5	9	11	11	14	13	13	14	14	19	21	20	20	21	22	21	20	16	17	17
23	CE	CEARÁ	0	0	0	0	0	0	0	0	0	0	0	0	0	0	0	0	0	0	0	0	0	0	10	6	6	5	6	27	27	27	12	25	17	25	25	26	25	26	25	28	29	28	30	29	25	25	25
23	CE	CEARÁ	0	0	0	0	0	0	0	0	0	0	0	0	0	0	0	0	0	0	0	0	0	0	2	2	4	3	2	3	7	7	8	8	5	8	7	7	7	8	11	12	10	9	9	11	7	12	12
23	CE	CEARÁ	0	0	0	0	0	0	0	0	0	0	0	0	0	0	0	0	0	0	0	0	0	0	0	0	4	0	0	1	4	4	4	4	3	4	6	4	4	4	4	4	5	4	4	5	6	6	6
23	CE	CEARÁ	0	0	0	0	0	0	0	0	0	0	0	0	0	0	0	0	0	0	0	0	0	0	1	1	2	2	2	1	3	4	1	3	1	3	3	3	3	3	3	4	4	4	4	4	4	4	4
23	CE	CEARÁ	0	0	0	0	0	0	0	0	0	0	0	0	0	0	0	0	0	0	0	0	0	0	0	1	4	1	1	4	8	9	8	9	7	7	5	4	5	7	12	13	15	14	17	18	11	12	12
23	CE	CEARÁ	0	0	0	0	0	0	0	0	0	0	0	0	0	0	0	0	0	0	0	0	0	0	0	2	1	4	4	5	7	8	7	9	3	9	12	8	9	12	10	10	9	11	12	11	9	9	9
23	CE	CEARÁ	0	0	0	0	0	0	0	0	0	0	0	0	0	0	0	0	0	0	0	0	0	0	1	0	0	0	0	3	3	3	3	3	2	0	1	2	1	1	3	4	4	6	6	8	4	5	5
23	CE	CEARÁ	0	0	0	0	0	0	0	0	0	0	0	0	0	0	0	0	0	0	0	0	0	0	3	2	3	4	5	6	9	9	7	9	7	5	5	7	6	6	8	8	9	9	11	9	7	8	8
23	CE	CEARÁ	0	0	0	0	0	0	0	0	0	0	0	0	0	0	0	0	0	0	0	0	0	0	1	0	0	1	2	1	3	3	1	2	3	2	2	2	5	3	3	3	3	3	3	3	3	3	3
23	CE	CEARÁ	0	0	0	0	0	0	0	0	0	0	0	0	0	0	0	0	0	0	0	0	0	0	2	4	5	5	5	9	6	6	4	6	6	14	13	9	12	10	10	9	12	9	12	13	12	16	16
23	CE	CEARÁ	0	0	0	0	0	0	0	0	0	0	0	0	0	0	0	0	0	0	0	0	0	0	8	7	9	5	5	14	18	16	15	16	11	11	15	13	13	11	14	14	16	13	14	16	15	15	16
23	CE	CEARÁ	0	0	1	0	1	0	0	0	0	0	0	0	0	0	0	0	0	0	0	0	0	0	14	9	15	14	11	25	34	31	30	11	14	24	24	26	27	25	31	40	40	40	38	37	30	31	30
23	CE	CEARÁ	0	0	0	0	0	0	0	0	0	0	0	0	0	0	0	0	0	0	0	0	0	0	1	4	0	2	3	4	2	2	3	3	2	3	4	4	5	5	3	4	4	5	5	4	9	9	9
23	CE	CEARÁ	0	0	0	0	0	0	0	0	0	0	0	0	0	0	0	0	0	0	0	0	0	0	3	5	2	6	2	7	9	7	7	10	4	10	10	8	9	10	12	2	0	1	2	13	12	12	12
23	CE	CEARÁ	0	0	0	0	0	0	0	0	0	0	0	0	0	0	0	0	0	0	0	0	0	0	7	9	8	7	5	6	8	10	7	9	6	7	12	7	8	9	6	5	10	9	10	11	6	7	7
23	CE	CEARÁ	0	0	0	0	0	0	0	0	0	0	0	0	0	0	0	0	0	0	0	0	0	0	0	0	0	2	1	4	5	6	9	4	5	4	5	5	4	8	7	6	7	9	8	8	5	7	7
23	CE	CEARÁ	0	0	0	0	0	0	0	0	0	0	0	0	0	0	0	0	0	0	0	0	0	0	0	0	0	0	2	1	3	2	1	1	1	3	3	3	3	2	3	3	4	5	4	4	2	2	3
23	CE	CEARÁ	0	0	0	0	0	0	0	0	0	0	0	0	0	0	0	0	0	0	0	0	0	0	3	1	1	1	1	4	6	7	8	7	4	7	7	7	7	8	10	10	10	13	12	13	9	8	8
23	CE	CEARÁ	0	0	0	0	0	0	0	0	0	0	0	0	0	0	0	0	0	0	0	0	0	0	1	6	3	4	1	7	7	7	9	10	6	7	9	8	12	12	14	13	13	18	14	14	8	11	11
23	CE	CEARÁ	0	0	0	0	0	0	0	0	0	0	0	0	0	0	0	0	0	0	0	0	0	0	4	2	7	6	5	5	6	3	1	6	6	11	11	12	15	13	11	14	12	9	12	13	16	16	16
23	CE	CEARÁ	0	0	0	0	0	0	0	0	0	0	0	0	0	0	0	0	0	0	0	0	0	0	2	2	2	2	1	1	1	2	0	1	0	3	3	3	3	3	3	3	3	3	3	4	8	8	9
23	CE	CEARÁ	0	0	0	0	0	0	0	0	0	0	0	0	0	0	0	0	0	0	0	0	0	0	4	4	4	8	5	6	7	6	7	6	4	5	6	7	6	7	7	6	7	6	7	7	5	7	7
23	CE	CEARÁ	0	0	0	0	0	0	0	0	0	0	1	0	0	0	0	0	0	0	0	0	0	0	30	26	25	23	27	30	34	38	38	44	36	58	59	62	64	66	71	84	91	79	88	88	59	60	63
23	CE	CEARÁ	0	0	0	0	0	0	0	0	0	0	0	0	0	0	0	0	0	0	0	0	0	0	2	4	5	3	3	0	6	3	3	1	1	5	6	7	8	8	10	10	8	9	11	11	7	7	7
23	CE	CEARÁ	0	0	0	0	0	0	0	0	0	0	0	0	0	0	0	0	0	0	0	0	0	0	3	3	2	2	1	4	3	5	1	5	4	11	10	10	10	10	11	9	8	8	8	10	11	11	11
23	CE	CEARÁ	0	0	0	0	0	0	0	0	0	0	0	0	0	0	1	0	0	0	0	0	0	0	5	4	8	11	6	7	13	14	10	13	7	12	12	14	14	14	17	17	16	16	19	19	11	14	15
23	CE	CEARÁ	0	0	0	0	0	0	0	0	0	0	0	0	0	0	0	0	0	0	0	0	0	0	3	5	2	2	1	2	3	4	4	6	3	6	6	7	5	6	5	7	6	6	5	4	10	10	10
23	CE	CEARÁ	1	0	0	0	0	0	0	0	0	0	0	0	0	0	0	0	0	0	0	0	0	0	26	34	28	36	53	52	51	49	45	46	57	42	44	47	42	42	49	55	44	41	52	62	28	28	28
23	CE	CEARÁ	0	0	0	0	0	0	0	0	0	0	0	0	0	0	0	0	0	0	0	0	0	0	16	7	14	18	17	27	23	24	20	22	25	19	20	23	28	18	15	25	24	29	30	34	35	37	36
23	CE	CEARÁ	0	0	0	0	0	0	0	0	0	1	0	0	0	0	0	0	0	0	0	0	0	0	3	2	6	4	1	5	6	6	4	8	6	7	9	9	10	7	8	9	8	10	10	9	8	8	8
23	CE	CEARÁ	0	0	0	0	0	0	0	0	0	0	0	0	0	0	0	0	0	0	0	0	0	0	3	0	1	3	3	2	2	2	2	1	0	4	4	3	4	4	3	4	5	5	6	5	5	5	5
23	CE	CEARÁ	0	0	0	0	0	0	0	0	0	0	0	0	0	0	0	0	0	0	0	0	0	0	4	3	3	4	8	7	4	5	2	2	1	9	9	7	8	8	10	11	14	12	17	15	10	13	13
23	CE	CEARÁ	0	0	0	0	0	0	0	0	0	0	0	0	0	0	0	0	0	0	0	0	0	0	4	4	3	5	6	11	11	12	17	12	12	13	13	12	12	12	20	19	21	20	19	18	14	14	14
23	CE	CEARÁ	0	0	0	0	0	0	0	0	0	0	0	0	0	0	0	0	0	0	0	0	0	0	0	1	4	2	1	4	3	2	2	4	3	2	2	3	3	3	4	4	3	6	5	5	5	5	5
23	CE	CEARÁ	0	0	0	0	0	0	0	0	0	0	0	0	0	0	0	0	0	0	0	0	0	0	5	5	3	2	3	5	5	5	6	4	0	8	10	10	10	9	9	10	12	12	14	12	9	13	13
23	CE	CEARÁ	0	0	0	0	0	0	0	0	0	0	0	0	0	0	0	0	0	0	0	0	0	0	1	1	1	0	0	2	1	0	2	0	0	5	5	5	5	5	5	6	5	6	4	4	12	12	12
23	CE	CEARÁ	0	0	0	0	0	0	0	0	0	0	0	0	0	0	0	0	0	0	0	0	0	0	2	0	0	1	1	2	3	4	5	4	1	3	1	2	2	1	3	3	3	3	4	4	4	4	5
23	CE	CEARÁ	0	0	0	0	0	1	0	0	0	0	0	0	0	0	0	0	0	0	0	0	0	0	1	3	5	4	2	11	6	7	4	9	9	14	13	13	14	16	17	14	13	13	16	17	17	18	18
23	CE	CEARÁ	0	0	0	0	0	0	0	0	0	0	0	0	0	0	0	0	0	0	0	0	0	0	3	5	5	2	5	6	6	9	9	12	10	10	10	12	9	10	10	8	9	13	10	12	10	10	10
23	CE	CEARÁ	0	0	0	0	0	0	0	0	0	0	0	0	0	0	0	0	0	0	0	0	0	0	0	1	2	0	0	5	6	6	6	4	2	5	4	5	5	3	4	5	4	5	3	6	4	4	5
23	CE	CEARÁ	0	0	0	0	0	0	0	0	0	0	0	0	0	0	0	0	0	0	0	0	0	0	14	8	19	16	2	17	24	26	23	25	15	27	20	21	22	19	38	26	32	31	23	28	20	19	18
23	CE	CEARÁ	0	0	0	0	0	0	0	0	0	0	0	0	0	0	0	0	0	0	0	0	0	0	0	2	0	0	0	1	4	4	5	5	4	0	1	1	1	2	2	2	2	3	3	4	3	4	4
23	CE	CEARÁ	0	0	0	0	0	0	0	0	0	0	0	0	0	0	0	0	0	0	0	0	0	0	1	4	5	7	0	5	4	6	4	4	3	5	8	10	10	12	11	9	7	9	9	9	4	8	9
23	CE	CEARÁ	0	0	0	0	0	0	0	0	0	0	0	0	0	0	0	0	0	0	0	0	0	0	2	7	2	3	4	2	3	3	2	3	2	4	5	5	5	5	6	6	5	5	1	4	6	7	7
23	CE	CEARÁ	0	0	0	0	0	0	0	0	0	0	0	0	0	0	0	0	0	0	0	0	0	0	0	1	1	1	3	2	3	2	4	5	1	4	6	4	3	5	7	6	6	6	4	3	4	5	5
23	CE	CEARÁ	0	0	0	0	0	0	0	0	0	0	0	0	0	0	0	0	0	0	0	0	0	0	7	3	1	1	1	1	1	1	2	2	2	6	6	6	6	5	7	7	7	7	7	7	4	4	5
23	CE	CEARÁ	0	0	0	0	0	0	0	0	0	0	0	0	0	0	0	0	0	0	0	0	0	0	0	3	1	2	1	5	8	8	6	5	4	9	13	11	0	0	0	0	0	0	0	2	8	11	10
23	CE	CEARÁ	0	0	0	0	0	0	0	0	0	0	0	0	0	0	0	0	0	0	0	0	0	0	4	5	2	2	4	7	8	8	5	7	3	11	8	9	8	8	13	12	15	12	15	12	9	9	9
23	CE	CEARÁ	0	0	0	0	0	0	0	0	0	0	0	0	0	0	0	0	0	0	0	0	0	0	5	9	6	5	5	5	8	6	4	3	5	7	11	7	8	8	8	8	10	10	8	8	8	10	11
23	CE	CEARÁ	0	0	0	0	0	0	0	0	0	0	0	0	0	0	0	0	0	0	0	0	0	0	1	2	4	2	2	6	5	7	7	4	4	8	7	7	8	8	8	6	7	7	8	9	9	9	9
23	CE	CEARÁ	0	0	0	0	0	0	0	0	0	0	0	0	0	0	0	0	0	0	0	0	0	0	7	6	6	6	18	13	14	12	13	15	13	15	14	13	17	14	12	15	20	17	17	19	14	13	14
23	CE	CEARÁ	0	0	0	0	0	0	0	0	0	0	0	0	0	0	0	0	0	0	0	0	0	0	12	8	14	12	13	18	16	17	18	20	18	15	15	18	18	20	18	20	21	21	30	28	12	13	13
23	CE	CEARÁ	0	0	0	0	0	0	0	0	0	0	0	0	0	0	0	0	0	0	0	0	0	0	5	7	5	3	3	1	3	2	0	1	0	6	11	6	8	5	5	5	1	2	6	6	9	9	9
23	CE	CEARÁ	0	0	0	0	0	0	0	0	0	0	0	0	0	0	0	0	0	0	0	0	0	0	1	2	3	0	0	1	1	1	1	2	2	2	4	6	5	5	5	5	4	4	3	3	2	2	3
23	CE	CEARÁ	0	0	0	0	0	0	0	0	0	0	0	0	0	0	0	0	0	0	0	0	0	0	0	0	0	0	0	1	2	2	1	1	1	3	4	3	3	3	3	4	4	3	4	4	5	5	5
23	CE	CEARÁ	0	0	0	0	0	0	0	0	0	0	0	0	0	0	0	0	0	0	0	0	0	0	0	0	0	0	0	1	1	1	1	2	1	4	3	3	3	4	3	3	4	3	3	4	7	7	9
23	CE	CEARÁ	0	0	0	0	0	0	0	0	0	0	0	0	0	0	0	0	0	0	0	0	0	0	2	3	3	7	7	7	9	10	10	9	7	10	10	8	9	7	6	7	7	8	9	9	12	11	11
23	CE	CEARÁ	0	0	0	0	0	0	0	0	0	0	0	0	0	0	0	0	0	0	0	0	0	0	4	3	5	8	7	2	5	3	6	6	5	7	10	10	12	11	10	10	10	9	8	9	9	9	9
23	CE	CEARÁ	0	0	0	0	0	0	0	0	0	0	0	0	0	0	0	0	0	0	0	0	0	0	4	2	4	4	7	1	10	11	12	9	4	13	11	11	11	13	11	12	17	17	13	12	19	13	13
23	CE	CEARÁ	0	0	0	0	0	0	0	0	0	0	0	0	0	0	0	0	0	0	0	0	0	0	1	0	0	1	1	0	4	4	3	3	1	5	5	5	5	5	5	5	5	5	3	3	5	5	5
23	CE	CEARÁ	0	0	0	0	0	0	0	0	0	0	0	0	0	0	0	0	0	0	0	0	0	0	7	4	3	1	1	3	5	7	7	6	4	11	11	11	12	9	10	10	9	11	14	14	20	16	14
23	CE	CEARÁ	0	0	0	0	0	0	0	0	0	0	0	0	0	0	0	0	0	0	0	0	0	0	1	2	2	0	0	0	1	1	1	2	1	2	4	3	3	3	3	4	3	4	5	5	4	4	4
23	CE	CEARÁ	0	0	0	0	0	0	0	0	0	0	0	0	0	0	0	0	0	0	0	0	0	0	9	12	10	10	10	12	13	14	12	12	6	9	14	13	14	12	14	14	13	15	17	17	15	18	16
23	CE	CEARÁ	0	0	0	0	0	0	0	0	0	0	0	0	0	0	0	0	0	0	0	0	0	0	1	1	1	1	0	2	3	3	3	4	2	5	5	5	5	5	5	6	4	5	6	6	5	5	5
23	CE	CEARÁ	0	0	0	0	0	0	0	0	0	0	0	0	0	0	0	0	0	0	0	0	0	0	5	3	0	4	7	6	5	5	8	9	7	7	5	6	7	5	8	8	9	11	9	9	5	6	8
23	CE	CEARÁ	0	0	0	0	0	0	0	0	0	0	0	0	0	0	0	0	0	0	0	0	0	0	1	2	2	0	1	2	4	3	5	4	2	5	6	6	2	2	0	0	5	7	10	10	5	5	5
23	CE	CEARÁ	0	0	0	0	0	0	0	0	0	0	0	0	0	0	0	0	0	0	0	0	0	0	0	1	1	1	1	3	3	4	3	3	2	2	3	3	3	3	4	5	5	4	3	3	2	2	3
23	CE	CEARÁ	0	0	0	0	0	0	0	0	0	0	0	0	0	0	0	0	0	0	0	0	0	0	1	1	1	0	1	1	5	3	4	3	2	3	4	4	3	4	5	4	5	5	4	5	3	4	4
23	CE	CEARÁ	0	0	0	0	0	0	0	0	0	0	0	0	0	0	0	0	0	0	0	0	0	0	3	0	0	0	1	4	4	3	4	3	0	4	6	6	6	6	7	9	8	8	7	7	10	9	10
23	CE	CEARÁ	0	0	0	0	0	0	0	0	0	0	0	0	0	0	0	0	0	0	0	0	0	0	0	0	1	0	0	0	0	1	1	1	0	3	4	4	4	5	2	1	5	5	5	5	6	6	6
23	CE	CEARÁ	0	0	0	0	0	0	0	0	0	0	0	0	0	0	0	0	0	0	0	0	0	0	2	0	2	0	1	1	3	0	2	1	2	2	1	2	3	3	1	2	3	4	4	3	3	2	3
23	CE	CEARÁ	0	0	0	0	0	0	0	0	0	0	0	0	0	0	0	0	0	0	0	0	0	0	2	3	1	3	4	7	7	7	9	8	4	4	5	5	4	5	7	7	7	6	8	7	4	4	4
23	CE	CEARÁ	0	0	0	0	0	0	0	0	0	0	0	0	0	0	0	0	0	0	0	0	0	0	3	3	4	7	3	6	9	9	9	7	7	15	14	14	17	12	12	15	15	18	19	22	24	24	24
23	CE	CEARÁ	0	0	0	0	0	0	0	0	0	0	0	0	0	0	0	0	0	0	0	0	0	0	0	1	0	2	1	1	2	5	2	3	3	8	5	7	7	5	4	7	7	7	6	7	8	9	9
23	CE	CEARÁ	0	0	0	0	0	0	0	0	0	0	1	0	0	0	0	0	0	0	0	0	0	0	11	17	16	7	10	8	13	16	15	12	10	18	27	25	18	17	22	14	23	27	26	25	17	17	18
23	CE	CEARÁ	0	0	0	0	0	0	0	0	0	0	0	0	0	0	0	0	0	0	0	0	0	0	1	0	0	1	1	1	4	4	4	5	2	6	6	6	5	5	6	7	9	9	9	9	6	6	5
23	CE	CEARÁ	0	0	0	0	0	0	0	0	0	0	0	0	0	0	0	0	0	0	0	0	0	0	6	4	5	4	3	7	5	6	5	5	6	6	7	6	7	8	8	8	8	9	7	7	15	19	20
23	CE	CEARÁ	0	0	0	0	0	0	0	0	0	0	0	0	0	0	0	0	0	0	0	0	0	0	2	2	2	3	1	5	7	7	7	6	4	7	7	6	7	7	7	8	7	8	9	9	6	6	5
23	CE	CEARÁ	0	0	0	0	0	0	0	0	0	0	0	0	0	0	0	0	0	0	0	0	0	0	10	11	8	11	8	3	8	5	6	11	9	16	15	16	17	18	22	17	18	20	22	23	16	16	17
23	CE	CEARÁ	0	0	0	0	0	0	0	0	0	0	0	0	0	0	0	0	0	0	0	0	0	0	0	2	1	0	1	1	1	1	1	3	4	6	6	8	8	6	10	5	6	6	6	8	5	6	6
23	CE	CEARÁ	0	0	0	0	0	0	0	0	0	0	0	0	0	0	0	0	0	0	0	0	0	0	0	0	2	1	1	2	2	3	2	1	1	5	5	5	4	3	5	7	2	7	6	6	5	5	5
23	CE	CEARÁ	0	0	0	0	0	0	0	0	0	0	0	0	0	0	0	0	0	0	0	0	0	0	5	5	2	3	2	5	7	6	3	5	1	10	11	9	10	9	12	11	13	13	13	13	9	9	9
23	CE	CEARÁ	0	0	0	0	0	0	0	0	0	0	0	0	0	0	0	0	0	0	0	0	0	0	0	1	1	4	2	5	4	2	5	4	1	5	5	6	7	6	5	7	6	7	7	5	5	5	6
23	CE	CEARÁ	0	0	0	0	0	0	0	0	0	0	0	0	0	0	0	0	0	0	0	0	0	0	0	4	5	2	4	6	5	6	6	7	5	13	14	16	16	17	16	14	16	18	17	17	9	12	13
23	CE	CEARÁ	0	0	0	0	0	0	0	0	0	0	0	0	0	0	0	0	0	0	0	0	0	0	2	3	1	4	3	14	14	13	5	13	4	5	5	7	8	11	13	14	14	12	15	11	13	13	14
23	CE	CEARÁ	0	0	0	0	0	0	0	0	0	0	0	0	0	0	0	0	0	0	0	0	0	0	6	5	9	6	5	7	14	11	13	15	14	10	7	13	11	12	8	12	16	16	17	16	7	9	9
23	CE	CEARÁ	0	0	0	0	0	0	0	0	0	0	0	0	0	0	0	0	0	0	0	0	0	0	2	3	1	2	2	1	1	1	1	2	1	3	4	4	4	4	4	4	4	3	4	4	4	4	4
23	CE	CEARÁ	0	0	0	0	0	0	0	0	0	0	0	0	0	0	0	0	0	0	0	0	0	0	0	1	2	0	1	3	5	2	4	4	5	6	5	6	5	5	5	5	6	6	5	5	5	5	5
23	CE	CEARÁ	0	0	0	0	0	0	0	0	0	0	0	0	0	0	0	0	0	0	0	0	0	0	4	4	3	3	4	5	9	8	8	10	6	12	14	14	16	13	10	9	8	8	7	8	14	14	12
23	CE	CEARÁ	0	0	0	0	0	0	0	0	0	0	0	0	0	0	0	0	0	0	0	0	0	0	0	0	0	1	0	1	2	2	3	1	1	1	2	2	2	2	3	2	2	2	1	2	3	3	3
23	CE	CEARÁ	0	0	0	0	0	0	1	0	0	0	0	0	0	0	0	0	0	0	0	0	0	0	44	33	28	26	31	28	46	43	40	37	36	101	107	104	105	110	119	129	142	131	123	84	40	40	41
23	CE	CEARÁ	0	0	0	0	0	0	0	0	0	0	0	0	0	0	0	0	0	0	0	0	0	0	2	3	2	2	1	3	3	3	3	3	1	6	7	7	8	5	6	3	8	9	9	9	6	6	8
23	CE	CEARÁ	0	0	0	0	0	0	0	0	0	0	0	0	0	0	0	0	0	0	0	0	0	0	1	1	2	3	0	3	4	4	4	6	6	8	8	3	4	7	8	8	10	11	8	10	8	7	8
23	CE	CEARÁ	0	0	0	0	0	0	0	0	0	0	0	0	0	0	0	0	0	0	1	0	0	0	2	1	1	3	5	10	12	10	12	12	5	11	11	10	10	11	11	12	13	14	13	14	10	10	11
23	CE	CEARÁ	0	0	0	0	0	0	0	0	0	1	0	0	0	0	0	0	0	0	0	0	0	0	0	0	0	0	0	0	0	2	0	0	0	3	3	3	4	4	4	5	4	4	4	3	2	2	3
23	CE	CEARÁ	0	0	0	0	0	0	0	0	0	0	0	0	0	0	0	0	0	0	0	0	0	0	9	5	3	4	4	19	14	14	12	14	8	9	11	12	14	15	26	24	25	25	27	27	29	29	29
23	CE	CEARÁ	0	0	0	0	0	0	0	0	0	0	0	0	0	0	0	0	0	0	0	0	0	0	8	4	5	5	4	6	5	6	5	4	5	7	6	6	7	7	8	8	9	6	5	5	7	7	6
23	CE	CEARÁ	0	0	0	0	0	0	0	0	0	0	0	0	0	0	0	0	0	0	0	0	0	0	6	6	8	8	5	12	21	23	21	13	12	22	17	18	17	17	20	25	25	28	25	22	26	26	26
23	CE	CEARÁ	0	0	0	0	0	0	0	0	0	0	0	0	0	0	0	0	0	0	0	0	0	0	8	10	6	8	5	11	11	14	9	12	11	14	15	15	14	13	14	13	18	18	15	20	10	10	13
23	CE	CEARÁ	0	0	0	0	0	0	0	0	0	0	0	0	0	0	0	0	0	0	0	0	0	0	4	3	1	0	3	4	4	4	1	2	3	2	3	3	3	3	5	5	4	5	5	6	3	4	4
23	CE	CEARÁ	0	0	0	0	0	0	0	0	0	0	0	0	0	0	0	0	0	0	0	0	0	0	1	2	2	3	2	6	12	12	10	11	10	11	8	8	10	9	15	15	14	15	17	18	13	14	14
23	CE	CEARÁ	0	0	0	0	0	0	0	0	0	0	0	0	0	0	0	0	0	0	0	0	0	0	1	1	0	0	0	2	1	1	0	0	1	2	2	3	3	3	3	3	3	3	3	3	3	3	3
23	CE	CEARÁ	0	0	0	0	0	0	0	1	0	0	0	0	0	0	0	0	0	0	0	0	0	0	2	2	2	2	5	4	5	3	3	1	1	5	5	4	4	3	5	5	7	7	6	8	4	4	4
23	CE	CEARÁ	0	0	0	0	0	0	0	0	0	0	0	0	0	0	0	0	0	0	0	0	0	0	5	4	5	8	7	5	5	7	6	7	2	8	7	9	8	7	10	9	11	10	9	10	9	9	9
23	CE	CEARÁ	0	0	0	0	0	0	0	0	0	0	0	0	0	0	0	0	0	0	0	0	0	0	1	2	0	1	1	4	6	6	7	6	1	1	3	3	3	3	3	4	5	2	7	7	4	5	5
23	CE	CEARÁ	0	0	0	0	0	0	0	0	0	0	0	0	0	0	0	0	0	0	0	0	0	0	0	2	0	2	2	2	1	2	2	0	2	3	5	5	7	6	6	5	8	7	8	8	4	6	6
23	CE	CEARÁ	0	0	0	0	0	0	0	0	0	0	0	0	0	0	0	0	0	0	0	0	0	0	3	2	5	2	4	3	9	9	9	5	5	11	12	12	11	13	13	13	13	12	11	12	12	12	12
23	CE	CEARÁ	0	0	0	0	0	0	0	0	0	0	0	0	0	0	0	0	0	0	0	0	0	0	8	7	0	2	4	14	17	18	17	14	11	13	15	18	14	12	16	16	16	18	17	18	14	14	14
24	RN	RIO GRANDE DO NORTE	0	0	0	0	0	0	0	0	0	0	0	0	0	0	0	0	0	0	0	0	0	0	0	0	0	2	2	5	3	3	3	5	5	2	3	3	3	3	5	5	6	5	4	4	8	8	8
24	RN	RIO GRANDE DO NORTE	0	0	0	0	0	0	0	0	0	0	0	0	0	0	0	0	0	0	0	0	0	0	5	8	8	5	3	5	10	10	10	12	8	11	14	14	17	16	19	21	18	17	16	16	13	14	15
24	RN	RIO GRANDE DO NORTE	0	0	0	0	0	0	0	0	0	0	0	0	0	0	0	0	0	0	0	0	0	0	3	1	2	2	1	4	4	2	1	1	1	4	3	3	6	4	4	4	4	5	5	5	4	4	5
24	RN	RIO GRANDE DO NORTE	0	0	0	0	0	0	0	0	0	0	0	0	0	0	0	0	0	0	0	0	0	0	0	0	0	1	1	1	1	1	2	2	0	0	0	0	0	0	0	1	2	2	2	2	2	2	2
24	RN	RIO GRANDE DO NORTE	0	0	0	0	0	0	0	0	0	0	0	0	0	0	0	0	0	0	0	0	0	0	1	1	1	2	1	3	3	1	2	2	3	4	4	6	6	6	4	5	6	6	6	5	9	9	9
24	RN	RIO GRANDE DO NORTE	0	0	0	0	0	0	0	0	0	0	0	0	0	0	0	0	0	0	0	0	0	0	0	0	0	0	0	0	0	0	0	0	1	2	2	2	0	0	0	0	0	1	2	2	4	4	4
24	RN	RIO GRANDE DO NORTE	0	0	0	0	0	0	0	0	0	0	0	0	0	0	0	0	0	0	0	0	0	0	3	4	2	1	0	0	0	1	2	3	2	4	3	2	2	3	3	3	3	3	3	4	8	8	8
24	RN	RIO GRANDE DO NORTE	0	0	0	0	0	0	0	0	0	0	0	0	0	0	0	0	0	0	0	0	1	0	1	1	2	3	4	2	3	3	1	5	1	5	5	5	4	4	4	4	4	4	4	5	6	6	6
24	RN	RIO GRANDE DO NORTE	0	0	0	0	0	0	0	0	0	0	0	0	0	0	0	0	0	0	0	0	0	0	0	0	0	0	0	1	2	1	1	2	1	1	1	1	1	2	1	2	3	3	3	3	7	7	7
24	RN	RIO GRANDE DO NORTE	0	0	0	0	0	0	0	0	0	0	0	0	0	0	0	0	0	0	0	0	0	0	5	2	2	1	1	3	4	4	3	8	7	7	6	6	8	9	9	11	10	10	9	9	10	10	10
24	RN	RIO GRANDE DO NORTE	0	0	0	0	0	0	0	0	0	0	0	0	0	0	0	0	0	0	0	0	0	0	2	3	5	3	4	5	7	7	7	5	5	7	8	6	8	7	6	9	9	8	8	7	8	8	9
24	RN	RIO GRANDE DO NORTE	0	0	0	0	0	0	0	0	0	1	0	0	0	0	0	0	0	0	0	0	0	0	0	1	1	4	3	2	3	3	5	4	5	4	4	5	5	5	4	5	5	5	4	4	6	7	7
24	RN	RIO GRANDE DO NORTE	0	0	0	0	0	0	0	0	0	0	0	0	0	0	0	0	0	0	0	0	0	0	2	0	0	0	2	1	1	0	1	2	1	1	3	2	1	0	0	0	0	1	1	2	4	4	4
24	RN	RIO GRANDE DO NORTE	0	0	0	0	0	0	0	0	0	0	0	0	0	0	0	0	0	0	0	0	0	0	1	2	1	2	1	1	2	3	3	4	2	2	2	2	2	2	4	4	5	4	5	5	3	4	4
24	RN	RIO GRANDE DO NORTE	0	0	0	0	0	0	0	0	0	0	0	0	0	0	0	0	0	0	0	0	0	0	5	4	5	5	6	5	5	9	6	7	10	7	8	8	8	11	10	10	12	11	11	11	9	9	9
24	RN	RIO GRANDE DO NORTE	0	0	0	0	0	0	0	0	0	0	0	0	0	0	0	0	0	0	0	0	0	0	0	0	1	2	1	1	1	0	0	0	0	2	2	2	2	2	2	2	1	1	1	1	1	1	1
24	RN	RIO GRANDE DO NORTE	0	0	0	0	0	0	0	0	0	0	0	0	0	0	0	0	0	0	0	0	0	0	0	0	0	0	0	0	0	0	1	1	0	2	2	2	2	2	2	2	2	2	2	0	1	1	1
24	RN	RIO GRANDE DO NORTE	0	0	0	0	0	0	0	0	0	0	0	0	0	0	0	0	0	0	0	0	0	0	1	0	0	0	0	0	1	1	1	1	0	1	1	1	1	1	1	1	1	1	0	1	1	1	1
24	RN	RIO GRANDE DO NORTE	0	0	0	0	0	0	0	0	0	0	0	0	0	0	0	0	0	0	0	0	0	0	1	5	3	3	3	3	3	5	4	2	2	3	4	4	4	4	5	5	5	4	4	4	3	4	4
24	RN	RIO GRANDE DO NORTE	0	0	0	0	0	0	0	0	0	0	0	0	0	0	0	0	0	0	0	0	0	0	3	1	2	2	3	2	3	4	1	2	1	4	3	3	4	4	5	4	5	5	6	7	5	5	5
24	RN	RIO GRANDE DO NORTE	0	0	0	0	0	0	0	0	0	0	0	0	0	0	0	0	0	0	0	0	0	0	2	2	2	1	3	4	1	2	2	2	0	2	2	2	2	3	4	4	4	5	6	3	2	2	2
24	RN	RIO GRANDE DO NORTE	0	0	0	0	0	0	0	0	0	0	0	0	0	0	0	0	0	0	0	0	0	0	1	0	0	0	0	0	1	0	1	1	1	1	2	1	1	0	1	2	2	2	2	2	1	1	1
24	RN	RIO GRANDE DO NORTE	0	0	0	0	0	0	0	0	0	0	0	0	0	0	0	0	0	0	0	0	0	0	4	6	7	8	11	16	16	15	18	17	15	11	16	18	19	20	19	23	22	23	22	22	26	27	27
24	RN	RIO GRANDE DO NORTE	0	0	0	0	0	0	0	0	0	0	0	0	0	0	0	0	0	0	0	0	0	0	3	0	1	1	1	2	3	4	2	2	2	3	3	4	5	5	4	4	4	4	5	5	6	6	6
24	RN	RIO GRANDE DO NORTE	0	0	0	0	1	0	0	0	0	0	0	0	0	0	0	0	0	0	0	0	0	0	9	5	4	6	6	6	10	12	10	12	13	9	11	12	12	13	13	13	13	11	14	15	13	13	14
24	RN	RIO GRANDE DO NORTE	0	0	0	0	0	0	0	0	0	0	0	0	0	0	0	0	0	0	0	0	0	0	6	2	0	5	3	5	3	3	6	5	4	4	8	5	4	6	7	6	7	8	8	9	11	11	11
24	RN	RIO GRANDE DO NORTE	0	0	0	0	0	0	0	0	0	0	0	0	0	0	0	0	0	0	0	0	0	0	2	1	0	2	2	3	1	2	2	2	2	1	1	1	1	2	2	2	1	1	1	2	8	8	8
24	RN	RIO GRANDE DO NORTE	0	0	0	0	0	0	0	0	0	0	0	0	0	0	0	0	0	0	0	0	0	0	3	0	1	0	0	0	0	0	0	2	0	2	2	3	2	4	4	3	4	2	4	3	2	2	3
24	RN	RIO GRANDE DO NORTE	0	0	0	0	0	0	0	0	0	0	0	0	0	0	0	0	0	0	0	0	0	0	13	11	10	11	15	17	13	18	12	17	9	15	17	16	16	18	19	18	20	18	20	19	23	24	24
24	RN	RIO GRANDE DO NORTE	0	0	0	0	0	0	0	0	0	0	0	0	0	0	0	0	0	0	0	0	0	0	2	3	1	0	0	0	0	1	0	3	2	5	4	4	4	4	3	3	4	5	5	5	5	5	5
24	RN	RIO GRANDE DO NORTE	0	0	0	0	0	0	0	0	0	0	0	0	0	0	0	0	0	0	0	0	0	0	1	3	3	1	2	0	1	2	1	1	2	2	3	3	1	1	2	3	3	3	2	2	2	2	3
24	RN	RIO GRANDE DO NORTE	0	0	0	0	0	0	0	0	0	0	0	0	0	0	0	0	0	0	0	0	0	0	1	0	0	0	1	1	1	2	2	1	1	1	2	1	0	0	0	0	0	0	2	2	3	3	3
24	RN	RIO GRANDE DO NORTE	0	0	0	0	0	0	0	0	0	0	0	0	0	0	0	0	0	0	0	0	0	0	0	0	0	0	0	1	0	0	2	1	0	1	1	1	1	2	2	1	1	1	1	2	8	8	8
24	RN	RIO GRANDE DO NORTE	0	0	0	0	0	0	0	0	0	0	0	0	0	0	0	0	0	0	0	0	0	0	2	2	1	1	1	11	12	11	12	11	11	2	3	3	4	4	5	12	14	11	15	14	14	14	15
24	RN	RIO GRANDE DO NORTE	0	0	0	0	0	0	0	0	0	0	0	0	0	0	0	0	0	0	0	0	0	0	0	0	0	0	1	0	1	1	1	1	2	2	2	1	1	1	2	2	3	3	3	3	5	5	6
24	RN	RIO GRANDE DO NORTE	0	0	0	0	1	0	0	1	0	0	2	0	0	0	0	0	0	0	0	0	0	0	24	27	35	31	37	23	26	31	33	51	39	39	45	44	45	47	39	41	50	54	57	59	21	21	21
24	RN	RIO GRANDE DO NORTE	0	0	0	0	0	0	0	0	0	0	0	0	0	0	0	0	0	0	0	0	0	0	0	0	1	2	0	0	0	0	1	1	1	1	2	2	2	2	1	2	2	3	2	2	1	1	1
24	RN	RIO GRANDE DO NORTE	0	0	0	0	0	0	0	0	0	0	0	0	0	0	0	0	0	0	0	0	0	0	1	1	0	0	2	1	1	2	3	3	3	2	2	2	2	3	3	2	3	3	4	3	2	2	2
24	RN	RIO GRANDE DO NORTE	0	0	0	0	0	0	0	0	0	0	0	0	0	0	0	0	0	0	0	0	0	0	3	3	1	2	2	2	2	2	6	0	3	6	5	5	5	5	5	4	4	4	4	5	4	4	4
24	RN	RIO GRANDE DO NORTE	0	0	0	0	0	0	0	0	0	0	0	0	0	0	0	0	0	0	0	0	0	0	6	11	6	4	6	5	6	9	11	9	9	6	11	9	9	9	9	9	8	10	12	14	10	10	12
24	RN	RIO GRANDE DO NORTE	0	0	0	0	0	0	0	0	0	0	0	0	0	0	0	0	0	0	0	0	0	0	0	0	0	0	0	1	1	1	1	1	1	1	2	1	0	0	1	1	2	2	2	2	2	2	2
24	RN	RIO GRANDE DO NORTE	0	0	0	0	0	0	0	0	0	0	0	0	0	0	0	0	0	0	0	0	0	0	1	0	0	0	0	1	1	1	1	0	0	1	1	1	1	1	2	1	1	1	1	1	1	1	1
24	RN	RIO GRANDE DO NORTE	0	0	0	0	0	0	0	0	0	0	0	0	0	0	0	0	0	0	0	0	0	0	0	2	3	2	1	4	3	4	3	2	4	3	2	1	3	2	2	3	3	2	0	2	14	14	14
24	RN	RIO GRANDE DO NORTE	0	0	0	0	0	0	0	0	0	0	0	0	0	0	0	0	0	0	0	0	0	0	0	0	0	0	0	0	0	0	0	1	1	0	0	0	0	0	0	1	1	1	0	0	2	2	2
24	RN	RIO GRANDE DO NORTE	0	0	0	0	0	0	0	0	0	0	0	0	0	0	0	0	0	0	0	0	0	0	0	0	0	0	0	1	1	1	0	0	0	1	1	1	1	1	1	1	2	1	1	2	5	5	5
24	RN	RIO GRANDE DO NORTE	0	0	0	0	0	0	0	0	0	0	0	0	0	0	0	0	0	0	0	0	0	0	0	0	0	0	0	0	1	0	0	1	0	0	1	1	1	1	1	1	1	1	1	1	2	2	2
24	RN	RIO GRANDE DO NORTE	0	0	0	0	0	0	0	0	0	0	0	0	0	0	0	0	0	0	0	0	0	0	6	6	6	6	4	5	7	8	15	13	12	8	8	7	7	7	7	9	8	8	10	12	6	9	11
24	RN	RIO GRANDE DO NORTE	0	0	0	0	0	0	0	0	0	0	0	0	0	0	0	0	0	0	0	0	0	0	2	1	1	1	1	4	2	2	1	2	3	4	5	5	5	4	4	5	5	6	5	5	5	5	5
24	RN	RIO GRANDE DO NORTE	0	0	0	0	0	0	0	0	0	0	0	0	0	0	0	0	0	0	0	0	0	0	3	1	2	1	1	0	4	3	4	4	4	4	4	4	4	4	4	5	5	5	5	5	4	5	5
24	RN	RIO GRANDE DO NORTE	0	0	0	0	0	0	0	0	0	0	0	0	0	0	0	0	0	0	0	0	0	0	4	4	3	3	3	2	5	6	4	6	5	5	4	4	4	4	5	7	7	7	7	7	6	6	7
24	RN	RIO GRANDE DO NORTE	0	0	0	0	0	0	0	0	0	0	0	0	0	0	0	0	0	0	0	0	0	0	3	2	1	4	3	4	3	5	3	4	3	4	5	5	4	4	3	3	4	5	4	5	7	7	7
24	RN	RIO GRANDE DO NORTE	0	0	0	0	0	0	0	0	0	0	0	0	0	0	0	0	0	0	0	0	0	0	5	1	2	3	2	2	4	5	6	4	2	6	6	6	5	4	5	6	6	8	6	6	8	7	7
24	RN	RIO GRANDE DO NORTE	0	0	0	0	0	0	0	0	0	0	0	0	0	0	0	0	0	0	0	0	0	0	1	1	1	1	1	0	0	0	0	0	0	1	1	1	1	1	1	1	1	1	1	1	3	3	3
24	RN	RIO GRANDE DO NORTE	0	0	0	0	0	0	0	0	0	0	0	0	0	0	0	0	0	0	0	0	0	0	0	2	2	3	2	2	2	2	2	3	2	2	2	1	2	2	1	1	2	1	3	1	2	2	2
24	RN	RIO GRANDE DO NORTE	0	0	0	0	0	0	0	0	0	0	0	0	0	0	0	0	0	0	0	0	0	0	0	0	0	0	0	0	0	0	0	0	0	0	0	0	0	0	0	1	1	1	1	0	2	2	2
24	RN	RIO GRANDE DO NORTE	0	0	0	0	0	0	0	0	0	0	0	0	0	0	0	0	0	0	0	0	0	0	1	3	1	1	0	2	2	3	3	3	3	3	3	3	5	3	2	2	2	2	3	3	3	3	3
24	RN	RIO GRANDE DO NORTE	0	0	0	0	0	0	0	0	0	0	0	0	0	0	0	0	0	0	0	0	0	0	1	0	0	0	1	1	1	1	3	3	3	3	1	2	3	3	3	3	3	2	3	3	2	2	2
24	RN	RIO GRANDE DO NORTE	0	0	0	0	0	0	0	0	0	0	0	0	0	0	0	0	0	0	0	0	0	0	2	2	1	0	0	0	0	0	0	0	0	2	2	2	2	2	2	2	3	3	3	3	4	4	4
24	RN	RIO GRANDE DO NORTE	0	0	0	0	0	0	0	0	0	0	0	0	0	0	0	0	0	0	0	0	0	0	2	2	0	0	1	3	2	2	2	2	1	2	5	5	4	3	4	4	3	3	3	3	4	4	4
24	RN	RIO GRANDE DO NORTE	0	0	0	0	0	0	0	0	0	0	0	0	0	0	0	0	0	0	0	0	0	0	0	2	1	0	0	2	0	2	1	0	1	3	3	3	1	3	3	3	3	3	3	3	4	4	4
24	RN	RIO GRANDE DO NORTE	0	0	0	0	0	0	0	0	0	0	0	0	0	0	0	0	0	0	0	0	0	0	1	0	0	0	0	1	1	1	1	1	1	1	0	0	0	0	2	2	1	1	1	1	3	3	3
24	RN	RIO GRANDE DO NORTE	0	0	0	0	0	0	0	0	0	0	0	0	0	0	0	0	0	0	0	0	0	0	0	1	1	2	4	2	4	3	6	5	5	5	5	4	4	4	5	6	6	6	6	6	10	10	10
24	RN	RIO GRANDE DO NORTE	0	0	0	0	0	0	0	0	0	0	0	0	0	0	0	0	0	0	0	0	0	0	2	2	2	2	1	4	3	2	3	2	3	6	3	3	4	4	6	5	4	5	5	4	10	10	10
24	RN	RIO GRANDE DO NORTE	0	0	1	0	0	0	0	0	0	0	0	0	0	0	0	0	0	0	0	0	0	0	5	5	7	6	9	9	10	11	10	10	13	11	12	12	12	12	12	12	12	12	15	15	13	13	13
24	RN	RIO GRANDE DO NORTE	0	0	0	0	0	0	0	0	0	0	0	0	0	0	0	0	0	0	0	0	0	0	1	0	0	0	0	0	0	0	1	1	0	1	0	0	0	1	1	1	1	1	1	1	2	2	2
24	RN	RIO GRANDE DO NORTE	0	0	0	0	0	0	0	0	0	0	0	0	0	0	0	0	0	0	0	0	0	0	1	1	1	1	0	1	2	2	2	0	1	2	1	1	1	1	2	2	3	3	1	3	3	4	4
24	RN	RIO GRANDE DO NORTE	0	0	0	0	0	0	0	0	0	0	0	0	0	0	0	0	0	0	0	0	0	0	2	0	0	0	4	1	6	5	6	1	3	4	6	6	9	7	8	9	9	9	10	10	20	20	20
24	RN	RIO GRANDE DO NORTE	0	0	0	0	0	0	0	0	0	0	0	0	0	0	0	0	0	0	0	0	0	0	0	1	2	2	2	1	1	0	1	1	2	1	1	2	2	3	2	2	2	3	2	1	4	4	5
24	RN	RIO GRANDE DO NORTE	0	0	0	0	0	0	0	0	0	0	0	0	0	0	0	0	0	0	0	0	0	0	0	0	0	1	0	2	2	3	2	2	2	2	1	1	2	4	3	3	3	3	3	2	3	3	3
24	RN	RIO GRANDE DO NORTE	0	0	0	0	0	0	0	0	0	0	0	0	0	0	0	0	0	0	0	0	0	0	2	2	2	1	1	2	2	2	4	4	2	2	1	1	3	2	2	3	3	3	4	3	3	3	3
24	RN	RIO GRANDE DO NORTE	0	0	0	0	0	0	0	0	0	0	0	0	0	0	0	0	0	0	0	0	0	0	0	1	1	1	1	1	1	1	1	1	1	0	1	1	1	1	1	1	1	1	1	1	2	2	2
24	RN	RIO GRANDE DO NORTE	0	0	0	0	0	0	0	0	0	0	0	0	0	0	0	0	0	0	0	0	0	0	1	0	2	2	3	3	3	3	4	3	1	0	2	1	2	3	2	2	5	5	5	5	4	4	4
24	RN	RIO GRANDE DO NORTE	0	0	0	0	0	0	0	0	0	0	0	0	0	0	0	0	0	0	0	0	0	0	0	2	1	1	1	3	3	2	2	1	4	3	2	2	3	3	3	4	4	4	4	4	5	4	4
24	RN	RIO GRANDE DO NORTE	0	0	0	0	0	0	0	0	0	0	0	0	0	0	0	0	0	0	0	0	0	0	2	2	2	4	2	1	2	2	2	1	2	3	3	1	5	4	4	4	4	4	4	4	4	4	5
24	RN	RIO GRANDE DO NORTE	0	0	0	0	0	0	0	0	0	0	0	0	0	0	0	0	0	0	0	0	0	0	0	0	1	0	0	2	2	1	1	1	1	1	1	1	0	0	1	1	1	1	2	1	2	2	2
24	RN	RIO GRANDE DO NORTE	0	0	0	0	0	0	0	0	0	0	0	0	0	0	0	0	0	0	0	0	0	0	0	0	0	0	1	0	0	0	1	1	1	0	1	1	2	2	2	2	2	2	2	2	4	4	4
24	RN	RIO GRANDE DO NORTE	0	0	0	0	0	0	0	0	0	0	0	0	0	0	0	0	0	0	0	0	0	0	1	2	1	1	0	0	3	4	2	1	1	4	3	3	3	2	3	3	5	3	5	6	6	6	6
24	RN	RIO GRANDE DO NORTE	0	0	0	0	0	0	0	0	0	0	0	0	0	0	0	0	0	0	0	1	0	0	13	10	18	12	14	17	21	23	22	24	17	18	17	19	19	22	23	25	25	28	25	25	24	24	26
24	RN	RIO GRANDE DO NORTE	0	0	0	0	0	0	0	0	0	0	0	0	0	0	0	0	0	0	0	0	0	0	6	7	7	4	6	6	7	7	7	6	5	8	8	7	9	9	9	9	10	11	12	13	11	10	11
24	RN	RIO GRANDE DO NORTE	0	0	0	0	0	0	0	0	0	0	0	0	0	0	0	0	0	0	0	0	0	0	0	1	1	1	1	1	1	1	1	1	3	0	0	0	0	0	1	2	2	2	1	2	1	1	1
24	RN	RIO GRANDE DO NORTE	0	0	0	0	0	0	0	0	0	0	0	0	0	0	0	0	0	0	0	0	0	0	2	1	3	1	1	1	2	2	3	2	1	2	2	2	2	2	2	3	3	3	4	4	5	4	4
24	RN	RIO GRANDE DO NORTE	0	0	0	0	0	0	0	0	0	0	0	0	0	0	0	0	0	0	0	0	0	0	0	0	0	0	0	1	0	1	1	1	1	1	3	4	4	2	1	2	3	3	3	0	6	6	6
24	RN	RIO GRANDE DO NORTE	0	0	0	0	0	0	0	0	0	1	0	0	0	0	0	0	0	0	0	0	0	0	1	0	0	2	2	2	4	2	4	3	4	2	1	3	4	4	5	5	3	5	5	4	4	4	4
24	RN	RIO GRANDE DO NORTE	0	0	0	0	0	0	0	0	0	0	0	0	0	0	0	0	0	0	0	0	0	0	0	0	0	1	0	0	0	0	1	0	1	2	2	2	2	2	2	2	2	3	2	2	2	2	2
24	RN	RIO GRANDE DO NORTE	0	0	0	0	0	0	0	0	0	0	0	0	0	0	0	0	0	0	0	0	0	0	2	3	2	2	2	3	2	3	3	3	5	4	6	6	6	5	7	6	6	6	6	7	3	3	3
24	RN	RIO GRANDE DO NORTE	0	0	0	0	0	0	0	0	0	0	0	0	0	0	0	0	0	0	0	0	0	0	6	1	2	3	3	5	6	6	4	8	7	8	8	9	9	10	9	8	8	8	9	9	8	9	9
24	RN	RIO GRANDE DO NORTE	0	0	0	0	0	0	0	0	0	0	0	0	0	0	0	0	0	0	0	0	0	0	0	0	0	0	0	1	0	0	0	2	2	0	0	0	0	0	1	1	1	0	0	0	2	2	2
24	RN	RIO GRANDE DO NORTE	0	0	0	1	1	0	1	0	0	0	0	0	0	1	0	0	0	0	0	0	0	0	32	29	25	23	29	34	37	38	37	42	32	58	55	45	41	38	40	30	35	39	42	38	47	46	47
24	RN	RIO GRANDE DO NORTE	0	0	0	1	0	0	1	0	0	0	0	0	0	0	0	0	0	0	0	0	0	0	81	64	65	51	47	103	106	102	94	67	87	98	102	101	105	101	105	106	107	109	105	104	73	68	68
24	RN	RIO GRANDE DO NORTE	0	0	0	0	0	0	0	0	0	0	0	0	0	0	0	0	0	0	0	0	0	0	7	8	5	6	6	9	9	9	9	9	7	10	9	9	10	10	11	12	12	12	12	13	11	11	11
24	RN	RIO GRANDE DO NORTE	0	0	0	0	0	0	0	0	0	0	0	0	0	0	0	0	0	0	0	0	0	0	6	9	11	11	11	9	11	12	12	12	9	10	12	14	12	13	13	14	15	12	14	19	16	16	16
24	RN	RIO GRANDE DO NORTE	0	0	0	0	0	0	0	0	0	0	0	0	0	0	0	0	0	0	0	0	0	0	0	0	0	0	1	1	1	2	1	2	2	2	2	1	1	1	0	0	1	2	1	1	2	2	2
24	RN	RIO GRANDE DO NORTE	0	0	0	0	0	0	0	0	0	0	0	0	0	0	0	0	0	0	0	0	0	0	1	1	1	0	1	1	1	1	1	1	1	2	2	2	2	2	2	2	2	2	0	2	3	3	3
24	RN	RIO GRANDE DO NORTE	0	0	0	0	0	0	0	0	0	0	0	0	0	0	0	0	0	0	0	0	0	0	0	0	1	1	2	2	2	1	2	1	2	1	2	1	1	3	2	2	2	2	2	2	1	1	1
24	RN	RIO GRANDE DO NORTE	0	0	0	0	0	0	0	0	0	0	0	0	0	0	0	0	0	0	0	0	0	0	0	0	1	1	2	1	2	1	1	1	1	1	2	0	1	0	1	1	2	1	1	2	0	0	0
24	RN	RIO GRANDE DO NORTE	0	0	0	0	0	0	0	0	0	0	0	0	0	0	0	0	0	0	0	0	0	0	2	0	1	1	1	1	1	1	0	1	1	1	2	2	2	1	2	1	2	2	1	1	1	1	2
24	RN	RIO GRANDE DO NORTE	0	0	0	0	0	0	0	0	0	0	0	0	0	0	0	0	0	0	0	0	0	0	2	2	3	3	3	4	8	7	9	6	3	3	4	3	4	5	6	8	7	7	7	7	13	15	15
24	RN	RIO GRANDE DO NORTE	0	0	0	0	0	0	0	0	0	0	0	0	0	0	0	0	0	0	0	0	0	0	4	2	1	1	2	2	3	4	4	2	2	3	3	4	5	4	4	5	5	4	5	5	5	6	6
24	RN	RIO GRANDE DO NORTE	0	0	0	0	0	0	0	0	0	0	0	0	0	0	0	0	0	0	0	0	0	0	0	0	0	2	1	1	3	1	2	2	4	4	4	4	3	3	3	3	4	4	5	6	6	6	6
24	RN	RIO GRANDE DO NORTE	0	0	0	0	0	0	0	0	0	0	0	0	0	0	0	0	0	0	0	0	0	0	1	1	0	0	0	0	0	0	0	0	0	1	1	1	1	1	1	1	1	1	1	1	1	1	1
24	RN	RIO GRANDE DO NORTE	0	0	0	0	0	0	0	0	0	0	0	0	0	0	0	0	0	0	0	0	0	0	2	1	0	0	1	2	3	3	4	1	1	5	4	3	4	3	4	4	4	5	4	7	7	7	7
24	RN	RIO GRANDE DO NORTE	0	0	0	0	0	0	0	0	0	0	0	0	0	0	0	0	0	0	0	0	0	0	0	1	1	1	2	1	1	1	1	1	1	2	1	1	2	2	2	2	2	2	0	0	2	2	2
24	RN	RIO GRANDE DO NORTE	0	0	0	0	0	0	0	0	0	0	0	0	0	0	0	0	0	0	0	0	0	0	6	6	2	2	3	6	7	5	6	4	5	10	8	7	5	7	8	8	7	10	11	11	12	12	12
24	RN	RIO GRANDE DO NORTE	0	0	0	0	0	0	0	0	0	0	0	0	0	0	0	0	0	0	0	0	0	0	0	1	1	1	1	1	1	1	1	2	1	2	2	2	3	2	2	2	2	3	2	2	2	2	2
24	RN	RIO GRANDE DO NORTE	0	0	0	0	0	0	0	0	0	0	0	0	0	0	0	0	0	0	0	0	0	0	2	1	0	0	1	1	1	1	2	2	1	1	1	2	2	3	2	2	2	3	2	2	2	2	2
24	RN	RIO GRANDE DO NORTE	0	0	0	0	0	0	0	0	0	0	0	0	0	0	0	0	0	0	0	0	0	0	0	0	1	1	1	2	4	4	3	3	4	2	2	3	3	3	2	3	3	1	4	3	5	5	5
24	RN	RIO GRANDE DO NORTE	0	0	0	0	0	0	0	0	0	0	0	0	0	0	0	0	0	0	0	0	0	0	2	3	2	2	2	4	3	5	5	4	5	6	6	6	6	6	6	6	7	7	7	6	7	7	7
24	RN	RIO GRANDE DO NORTE	0	0	0	1	0	0	0	0	0	0	0	0	0	0	0	0	0	0	0	0	0	0	2	2	2	2	2	2	5	5	2	1	1	5	5	4	2	0	2	2	6	5	4	5	6	6	6
24	RN	RIO GRANDE DO NORTE	0	0	0	0	0	0	0	0	0	0	0	0	0	0	0	0	0	0	0	0	0	0	1	0	0	0	0	0	0	0	0	0	0	1	0	0	0	0	0	0	0	0	1	1	4	4	4
24	RN	RIO GRANDE DO NORTE	0	0	0	0	0	0	0	0	0	0	0	0	0	0	0	0	0	0	0	0	0	0	4	3	4	4	2	4	4	4	6	3	4	3	5	7	6	6	6	6	5	5	1	3	1	6	6
24	RN	RIO GRANDE DO NORTE	0	0	0	0	0	0	0	0	0	0	0	0	0	0	0	0	0	0	0	0	0	0	1	1	0	1	2	1	1	1	1	1	1	3	3	2	2	2	2	0	0	0	0	0	8	8	8
24	RN	RIO GRANDE DO NORTE	0	0	0	0	0	0	0	0	0	0	0	0	0	0	0	0	0	0	0	0	0	0	2	1	0	0	1	1	1	1	1	1	1	3	2	1	1	0	1	0	0	1	2	2	2	2	2
24	RN	RIO GRANDE DO NORTE	0	0	0	0	0	0	0	0	0	0	0	0	0	0	0	0	0	0	0	0	0	0	0	0	2	2	2	3	4	4	1	3	3	2	2	4	4	4	4	4	5	5	6	6	3	3	3
24	RN	RIO GRANDE DO NORTE	0	0	0	0	0	0	0	0	0	0	0	0	0	0	0	0	0	0	0	0	0	0	1	2	3	3	3	1	2	2	3	3	3	1	3	3	2	2	3	3	4	4	3	3	3	4	4
24	RN	RIO GRANDE DO NORTE	0	0	0	0	0	0	0	0	0	0	0	0	0	0	0	0	0	0	0	0	0	0	0	1	1	2	1	2	2	1	1	1	0	1	2	1	1	1	1	1	1	2	0	0	3	3	3
24	RN	RIO GRANDE DO NORTE	0	0	0	0	0	0	0	0	0	0	0	0	0	0	0	0	0	0	0	0	0	0	1	0	0	0	0	0	0	0	0	0	0	1	1	0	0	0	1	1	1	1	1	0	1	1	2
24	RN	RIO GRANDE DO NORTE	0	0	0	0	0	0	0	0	0	0	0	0	0	0	0	0	0	0	0	0	0	0	0	0	0	0	0	0	0	1	0	2	1	1	1	1	1	1	1	1	2	2	2	2	1	1	1
24	RN	RIO GRANDE DO NORTE	0	0	0	0	0	0	0	0	0	0	0	0	0	0	0	0	0	0	0	0	0	0	1	0	0	0	0	2	2	2	2	2	2	1	0	0	1	0	1	1	1	2	2	2	3	3	3
24	RN	RIO GRANDE DO NORTE	0	0	0	0	0	0	0	0	0	0	0	0	0	0	0	0	0	0	0	0	0	0	0	2	0	0	0	0	1	1	0	1	2	1	2	3	3	3	3	4	4	4	4	3	3	3	3
24	RN	RIO GRANDE DO NORTE	0	0	0	0	0	0	0	0	0	0	0	0	0	0	0	0	0	0	0	0	0	0	0	0	0	0	0	1	1	1	1	0	0	1	0	0	0	0	2	2	2	2	1	2	1	1	1
24	RN	RIO GRANDE DO NORTE	0	0	0	0	0	0	0	0	0	0	0	0	0	0	0	0	0	0	0	0	0	0	1	2	0	2	1	0	1	0	0	1	1	3	4	2	2	2	2	1	2	2	2	2	4	4	4
24	RN	RIO GRANDE DO NORTE	0	0	0	0	0	0	0	0	0	0	0	0	0	0	0	0	0	0	0	0	0	0	0	0	0	0	0	0	1	1	0	0	0	2	1	0	1	1	1	1	2	2	2	2	0	2	3
24	RN	RIO GRANDE DO NORTE	0	0	0	0	0	0	0	0	0	0	0	0	0	0	0	0	0	0	0	0	0	0	5	3	4	5	8	8	9	7	4	6	3	7	8	14	12	15	12	11	11	12	11	11	10	9	9
24	RN	RIO GRANDE DO NORTE	0	0	0	0	0	0	0	0	0	0	0	0	0	0	0	0	0	0	0	0	0	0	1	2	1	1	3	4	4	3	3	4	1	6	6	5	6	8	7	7	7	2	6	7	9	9	9
24	RN	RIO GRANDE DO NORTE	0	0	0	0	0	0	0	0	0	0	0	0	0	0	0	0	0	0	0	0	0	0	1	0	0	0	0	0	0	0	0	0	0	1	1	1	1	1	1	1	1	1	1	1	4	3	3
24	RN	RIO GRANDE DO NORTE	0	0	0	0	0	0	0	0	0	0	0	0	0	0	0	0	0	0	0	0	0	0	6	3	5	3	2	5	4	9	6	7	7	7	9	9	9	8	8	9	10	10	10	9	9	10	10
24	RN	RIO GRANDE DO NORTE	0	0	0	0	0	0	0	0	0	0	0	0	0	0	0	0	0	0	0	0	0	0	2	1	2	1	2	3	3	2	0	0	1	2	2	2	2	3	3	3	3	1	1	2	5	5	5
24	RN	RIO GRANDE DO NORTE	0	0	0	0	0	0	0	0	0	0	0	0	0	0	0	0	0	0	0	0	0	0	0	0	0	0	1	1	1	1	1	0	1	0	0	0	1	2	2	2	2	2	2	3	0	0	0
24	RN	RIO GRANDE DO NORTE	0	0	0	0	0	0	0	0	0	0	0	0	0	0	0	0	0	0	0	0	0	0	0	0	0	0	0	0	0	1	1	2	2	1	1	1	1	0	1	2	2	2	2	2	2	2	2
24	RN	RIO GRANDE DO NORTE	0	0	0	0	0	0	0	0	0	0	0	0	0	0	0	0	0	0	0	1	0	0	0	0	1	1	0	1	2	2	2	2	1	1	1	1	1	1	1	1	1	1	2	3	1	1	1
24	RN	RIO GRANDE DO NORTE	0	0	0	0	0	0	0	0	0	0	1	0	0	0	0	0	0	0	0	1	0	1	17	17	14	12	20	21	26	28	26	26	30	17	21	24	22	25	26	23	19	20	26	23	25	25	25
24	RN	RIO GRANDE DO NORTE	0	0	0	0	0	0	0	0	0	0	0	0	0	0	0	0	0	0	0	0	0	0	2	0	0	1	1	0	2	2	4	2	3	1	2	2	2	2	1	2	3	3	3	3	3	3	5
24	RN	RIO GRANDE DO NORTE	0	0	0	0	0	0	0	0	0	0	0	0	0	0	0	0	0	0	0	0	0	0	8	4	8	11	15	14	12	10	15	16	12	12	7	8	9	15	16	18	20	19	20	22	15	15	15
24	RN	RIO GRANDE DO NORTE	0	0	0	0	0	0	0	0	0	0	0	0	0	0	0	0	0	0	0	0	0	0	0	0	1	3	6	3	4	4	4	3	2	4	6	2	3	1	3	3	3	5	0	2	4	5	4
24	RN	RIO GRANDE DO NORTE	0	0	0	0	0	0	0	0	0	0	0	0	0	0	0	0	0	0	0	0	0	0	1	1	1	0	0	1	1	0	2	0	0	1	2	2	1	2	1	1	1	0	1	2	2	2	2
24	RN	RIO GRANDE DO NORTE	0	0	0	0	0	0	0	0	0	0	1	0	0	0	0	0	0	0	0	0	0	0	2	1	2	0	0	4	4	3	3	3	2	7	7	5	2	2	4	4	5	5	5	5	13	14	14
24	RN	RIO GRANDE DO NORTE	0	0	0	0	0	0	0	0	0	0	0	0	0	0	0	0	0	0	0	0	0	0	1	3	4	3	1	6	4	5	3	4	4	2	4	4	3	3	4	4	3	3	4	4	2	3	3
24	RN	RIO GRANDE DO NORTE	0	0	0	0	0	0	0	0	0	0	0	0	0	0	0	0	0	0	0	0	0	0	1	2	3	4	4	1	2	4	5	6	5	5	5	5	6	6	7	7	8	8	7	6	11	10	10
24	RN	RIO GRANDE DO NORTE	0	0	0	0	0	0	0	0	0	0	0	0	0	0	0	0	0	0	0	0	0	0	1	1	0	0	2	2	2	2	2	1	0	3	4	4	4	3	2	2	2	2	3	3	5	5	5
24	RN	RIO GRANDE DO NORTE	0	0	0	0	0	0	0	0	0	0	0	0	0	0	0	0	0	0	0	0	0	0	2	1	2	2	1	0	0	1	0	1	1	2	2	2	2	2	2	3	2	1	4	4	1	1	1
24	RN	RIO GRANDE DO NORTE	0	0	0	0	0	0	0	0	0	0	0	0	0	0	0	0	0	0	0	0	0	0	1	0	0	0	0	4	3	2	3	2	3	3	3	2	2	2	4	4	4	5	4	6	7	7	7
24	RN	RIO GRANDE DO NORTE	0	0	0	0	0	0	0	0	0	0	0	0	0	0	0	0	0	0	0	0	0	0	0	1	0	1	1	2	2	1	1	1	1	2	2	2	2	2	3	3	2	1	2	2	9	9	8
24	RN	RIO GRANDE DO NORTE	0	0	0	0	0	0	0	0	0	1	0	0	0	0	0	0	0	0	0	0	0	0	1	1	1	1	1	1	1	0	1	0	0	1	3	3	3	3	3	2	2	2	2	3	2	3	3
24	RN	RIO GRANDE DO NORTE	0	0	0	0	0	0	0	0	0	0	0	0	0	0	0	0	0	0	0	0	0	0	0	1	1	1	0	2	1	2	2	2	1	0	0	1	1	1	2	2	2	2	2	2	1	2	2
24	RN	RIO GRANDE DO NORTE	0	0	0	0	0	0	0	0	0	0	0	0	0	0	0	0	0	0	0	0	0	0	0	0	0	0	0	0	1	1	0	0	1	2	2	2	2	2	1	2	2	2	1	3	0	1	1
24	RN	RIO GRANDE DO NORTE	0	0	0	0	0	0	0	0	0	0	0	0	0	0	0	0	1	0	0	0	0	0	0	0	0	1	0	1	3	1	1	1	2	0	0	2	3	3	3	2	2	1	2	1	3	3	3
24	RN	RIO GRANDE DO NORTE	0	0	0	0	0	0	0	0	0	0	0	0	0	0	0	0	0	0	0	0	0	0	1	1	1	0	0	3	2	2	2	2	2	1	1	3	3	3	3	2	3	2	3	3	9	9	9
24	RN	RIO GRANDE DO NORTE	0	0	0	0	0	0	0	0	0	0	0	0	0	0	0	0	0	0	0	0	0	0	1	2	0	1	1	2	3	3	2	2	3	1	2	1	1	1	1	1	2	2	2	3	4	4	4
24	RN	RIO GRANDE DO NORTE	0	0	0	0	0	0	0	0	0	0	0	0	0	0	0	0	0	0	0	0	0	0	0	0	0	0	0	0	0	0	0	0	0	0	0	0	0	2	2	2	2	2	2	2	2	2	2
24	RN	RIO GRANDE DO NORTE	0	0	0	0	0	0	0	0	0	0	0	0	0	0	0	0	0	0	0	0	0	0	2	1	1	0	2	0	0	2	0	1	1	2	2	2	2	2	4	4	5	4	5	4	5	5	5
24	RN	RIO GRANDE DO NORTE	0	0	0	0	0	0	0	0	0	0	0	0	0	0	0	0	0	0	0	0	0	0	2	1	0	1	1	1	1	1	1	0	0	2	1	1	1	0	1	2	2	3	3	3	1	2	2
24	RN	RIO GRANDE DO NORTE	0	0	0	0	0	0	0	0	0	0	0	0	0	0	0	0	0	0	0	0	0	0	1	0	0	1	0	0	1	1	1	1	1	1	1	0	0	0	1	0	1	1	0	0	1	1	1
24	RN	RIO GRANDE DO NORTE	0	0	0	0	0	0	0	0	0	0	0	0	0	0	0	0	0	0	0	0	0	0	2	1	1	3	2	2	1	4	3	3	4	2	2	1	4	4	4	4	5	5	4	4	4	4	5
24	RN	RIO GRANDE DO NORTE	0	0	0	0	0	0	0	0	0	0	0	0	0	0	0	0	0	0	0	0	0	0	2	2	3	3	2	3	5	4	6	5	6	2	3	3	2	2	5	5	6	6	6	6	9	9	9
24	RN	RIO GRANDE DO NORTE	0	0	0	0	0	0	0	0	0	0	0	0	0	0	0	0	0	0	0	0	0	0	2	2	3	2	4	4	4	2	2	3	1	0	0	0	0	0	0	0	1	1	2	2	3	3	3
24	RN	RIO GRANDE DO NORTE	0	0	0	0	0	0	0	0	0	0	0	0	0	0	0	0	0	0	0	0	0	0	0	1	0	2	1	1	1	0	1	2	2	0	1	2	2	2	1	3	1	2	4	0	7	7	7
24	RN	RIO GRANDE DO NORTE	0	0	0	0	0	0	0	0	0	0	0	0	0	0	0	0	0	0	0	0	0	0	3	2	3	1	2	3	3	3	2	4	5	3	2	4	4	5	4	3	6	6	6	5	3	3	3
24	RN	RIO GRANDE DO NORTE	0	0	0	0	0	0	0	0	0	0	0	0	0	0	0	0	0	0	0	0	0	0	0	0	0	0	1	1	1	1	1	1	0	0	0	0	0	0	1	1	1	1	1	1	1	1	1
24	RN	RIO GRANDE DO NORTE	0	0	0	0	0	0	0	0	0	0	1	0	0	0	0	0	0	0	0	0	0	0	5	5	5	6	3	10	11	12	9	11	8	10	12	15	16	16	14	17	14	19	19	16	16	18	17
24	RN	RIO GRANDE DO NORTE	0	0	0	0	0	0	0	0	0	0	0	0	0	0	0	0	0	0	0	0	0	0	0	2	1	0	0	0	1	0	1	0	0	2	2	1	2	1	1	2	2	1	1	1	2	2	2
24	RN	RIO GRANDE DO NORTE	0	0	0	0	1	0	0	0	0	0	0	0	0	0	0	0	0	0	0	0	0	0	3	2	1	0	1	0	3	2	0	3	1	5	4	4	4	4	5	4	5	5	5	5	10	10	10
24	RN	RIO GRANDE DO NORTE	0	0	0	0	0	0	0	0	0	0	0	0	0	0	0	0	0	0	0	0	0	0	2	4	2	2	1	3	1	2	0	1	1	3	6	5	5	6	5	1	2	4	0	0	4	4	4
24	RN	RIO GRANDE DO NORTE	0	0	0	0	0	0	0	0	0	0	0	0	0	0	0	0	0	0	0	0	0	0	0	2	1	1	2	0	1	1	4	3	2	2	2	3	2	1	1	2	2	2	2	2	1	2	2
24	RN	RIO GRANDE DO NORTE	0	0	0	0	0	0	0	0	0	0	0	0	0	0	0	0	0	0	0	0	0	0	1	0	0	0	1	0	2	1	1	1	0	1	2	2	2	3	2	2	2	1	1	1	2	1	1
24	RN	RIO GRANDE DO NORTE	0	0	0	0	0	0	0	0	0	0	0	0	0	0	0	0	0	0	0	0	0	0	1	1	1	2	2	5	5	4	5	3	4	2	4	2	3	4	5	7	6	6	7	6	7	4	4
24	RN	RIO GRANDE DO NORTE	0	0	0	0	0	0	0	0	0	0	0	0	0	0	0	0	0	0	0	0	0	0	0	0	0	0	0	1	0	0	0	0	0	1	1	0	0	1	1	1	1	1	1	0	1	1	1
24	RN	RIO GRANDE DO NORTE	0	0	0	0	0	0	0	0	0	0	0	0	0	0	0	0	0	0	0	0	0	0	1	0	0	1	0	1	1	1	1	1	1	1	1	1	1	1	1	1	1	0	1	1	1	1	1
25	PB	PARAÍBA	0	0	0	0	0	0	0	0	0	0	0	0	0	0	0	0	0	0	0	0	0	0	1	5	2	1	0	1	3	4	3	3	1	4	4	4	0	2	3	3	5	5	5	4	4	4	4
25	PB	PARAÍBA	0	0	0	0	0	0	0	0	0	0	0	0	0	0	0	0	0	0	0	0	0	0	0	1	0	2	1	2	2	2	2	1	1	2	1	1	1	2	1	1	1	1	2	1	2	2	2
25	PB	PARAÍBA	0	0	0	0	0	0	0	0	0	0	0	0	0	0	0	0	0	0	0	0	0	0	4	5	6	2	5	4	7	7	7	6	5	14	12	13	10	9	9	11	9	10	9	10	14	12	12
25	PB	PARAÍBA	0	0	0	0	0	0	0	0	0	0	0	0	0	0	0	0	0	0	0	0	0	0	7	3	4	4	4	3	2	2	2	6	5	8	7	7	7	7	9	5	7	5	6	6	10	10	10
25	PB	PARAÍBA	0	0	0	0	0	0	0	0	0	0	0	0	0	0	0	0	0	0	0	0	0	0	3	5	2	9	10	6	5	5	5	6	5	4	5	6	7	7	7	6	5	6	7	8	6	8	8
25	PB	PARAÍBA	0	0	0	0	0	0	0	0	0	0	0	0	0	0	0	0	0	0	0	0	0	0	2	2	2	2	2	2	1	0	2	0	1	2	2	2	2	2	2	2	2	2	2	2	2	2	2
25	PB	PARAÍBA	0	0	0	0	0	0	0	0	0	0	0	0	0	0	0	0	0	0	0	0	0	0	1	0	0	0	1	1	1	0	1	0	1	1	1	1	1	1	1	1	1	1	1	1	1	1	1
25	PB	PARAÍBA	0	0	0	0	0	0	0	0	0	0	0	0	0	0	0	0	0	0	0	0	0	0	6	5	6	5	6	6	6	5	4	7	6	3	4	4	5	6	7	7	6	8	7	9	7	7	7
25	PB	PARAÍBA	0	0	0	0	0	0	0	0	0	0	0	0	0	0	0	0	0	0	0	0	0	0	1	1	2	1	1	3	1	3	1	4	7	7	6	5	5	5	5	6	6	7	7	7	7	7	8
25	PB	PARAÍBA	0	0	0	0	0	0	0	0	0	0	0	0	0	0	0	0	0	0	0	0	0	0	0	0	1	1	0	0	1	1	1	1	1	1	1	1	1	1	1	1	1	1	0	1	1	1	1
25	PB	PARAÍBA	0	0	0	0	0	0	0	0	0	0	0	0	0	0	0	0	0	0	0	0	0	0	2	0	1	1	0	1	3	3	2	1	3	3	1	2	2	2	1	1	2	3	2	3	4	4	4
25	PB	PARAÍBA	0	0	0	0	0	0	0	0	0	0	0	0	0	0	0	0	0	0	0	0	0	0	3	5	2	3	5	2	3	2	3	3	6	6	4	4	5	5	5	4	6	5	6	9	12	12	12
25	PB	PARAÍBA	0	0	0	0	0	0	0	0	0	0	0	0	0	0	0	0	0	0	0	0	0	0	3	2	1	0	2	3	1	0	0	2	0	2	4	3	3	4	3	2	3	4	3	4	6	6	6
25	PB	PARAÍBA	0	0	0	0	0	0	0	0	0	0	0	0	0	0	0	0	0	0	0	0	0	0	7	5	5	6	3	4	6	6	4	5	3	6	7	6	8	7	9	8	8	8	4	4	6	8	9
25	PB	PARAÍBA	0	0	0	0	0	0	0	0	0	0	0	0	0	0	0	0	0	0	0	0	0	0	2	2	1	5	4	5	6	4	6	7	8	7	7	8	8	9	9	11	9	7	8	7	9	10	9
25	PB	PARAÍBA	0	0	0	0	0	0	0	0	0	0	0	0	0	0	0	0	0	0	0	0	0	0	0	1	0	0	0	0	0	0	0	0	1	0	1	1	1	1	1	1	1	1	1	1	1	1	1
25	PB	PARAÍBA	0	0	0	0	0	0	0	0	0	0	0	0	0	0	0	0	0	0	0	0	0	0	1	1	0	1	0	3	1	2	2	1	3	3	3	3	3	2	3	3	2	1	3	2	3	3	3
25	PB	PARAÍBA	0	0	0	0	0	0	0	0	0	0	0	0	0	0	0	0	0	0	0	0	0	0	5	6	7	6	4	2	3	6	5	8	6	8	6	7	7	7	6	4	4	4	8	8	8	8	8
25	PB	PARAÍBA	0	0	0	0	0	0	0	0	0	0	0	0	0	0	0	0	0	0	0	0	0	0	0	0	1	0	1	1	2	2	3	2	2	1	1	1	1	1	1	1	1	1	2	1	1	1	1
25	PB	PARAÍBA	0	0	0	0	0	0	0	0	0	0	0	0	0	0	0	0	0	0	0	0	0	0	2	2	1	1	1	2	2	2	2	2	2	1	2	4	2	2	3	6	7	4	3	3	3	3	3
25	PB	PARAÍBA	0	0	0	0	0	0	0	0	0	0	0	0	0	0	0	0	0	0	0	0	0	0	4	3	3	3	4	3	5	4	3	6	5	8	3	4	6	6	5	6	6	6	7	7	11	9	9
25	PB	PARAÍBA	0	0	0	0	0	0	0	0	0	0	0	0	0	0	0	0	0	0	0	0	0	0	0	0	0	0	1	2	2	3	3	2	2	1	1	1	1	1	2	3	3	3	3	4	1	1	1
25	PB	PARAÍBA	0	0	0	0	0	0	0	0	0	0	0	0	0	0	0	0	0	0	0	0	0	0	3	2	2	2	2	3	2	3	1	3	2	4	4	4	4	4	4	4	5	4	4	4	7	7	7
25	PB	PARAÍBA	0	0	0	0	0	0	0	0	0	0	0	0	0	0	0	0	0	0	0	0	0	0	3	2	3	1	1	3	3	3	5	2	5	5	4	5	4	5	5	7	6	6	6	6	8	5	5
25	PB	PARAÍBA	0	0	0	0	0	0	0	0	0	0	0	0	0	0	0	0	0	0	0	0	0	0	1	1	2	0	1	1	0	0	1	3	2	2	2	2	2	2	2	3	3	3	3	2	2	2	2
25	PB	PARAÍBA	0	0	0	0	0	0	0	0	0	0	0	0	0	0	0	0	0	0	0	0	0	0	18	21	19	17	14	20	17	17	19	17	18	25	28	28	25	20	24	27	30	32	28	31	28	28	28
25	PB	PARAÍBA	0	0	0	0	0	0	0	0	0	0	0	0	0	0	0	0	0	0	0	0	0	0	5	7	6	1	2	4	4	6	6	6	4	7	7	7	6	6	4	5	4	5	6	7	8	8	8
25	PB	PARAÍBA	0	0	0	0	0	0	0	0	0	0	0	0	0	0	0	0	0	0	0	0	0	0	1	1	2	2	1	1	1	1	1	1	2	2	1	1	2	2	1	1	0	0	1	2	4	4	4
25	PB	PARAÍBA	0	0	0	0	0	0	0	0	0	0	0	0	0	0	0	0	0	0	0	0	0	0	1	0	0	0	1	1	1	1	1	2	1	0	0	0	0	0	1	1	1	1	1	2	2	1	1
25	PB	PARAÍBA	0	0	0	0	0	0	0	0	0	0	0	0	0	0	0	0	0	0	0	0	0	0	2	2	0	2	1	2	2	2	2	2	0	3	3	3	2	2	3	3	2	2	2	2	3	4	4
25	PB	PARAÍBA	0	0	0	0	0	0	0	0	0	0	0	0	0	0	0	0	0	0	0	0	0	0	1	1	2	1	2	1	1	1	1	1	0	2	2	2	2	2	2	2	3	2	2	2	3	3	3
25	PB	PARAÍBA	0	0	0	0	0	0	0	0	0	0	0	0	0	0	0	0	0	0	0	0	0	0	1	1	0	0	0	0	0	1	1	0	1	0	0	0	0	0	1	1	1	1	1	1	1	1	1
25	PB	PARAÍBA	0	0	0	0	0	0	0	0	0	0	0	0	0	0	0	0	0	0	0	0	0	0	0	0	0	0	0	0	0	1	0	0	0	2	2	2	2	2	2	2	2	2	2	2	2	2	2
25	PB	PARAÍBA	0	0	0	0	0	0	0	0	0	0	0	0	0	0	0	0	0	0	0	0	0	0	2	1	0	1	0	3	4	4	4	3	4	4	1	3	2	4	4	3	3	4	3	3	5	5	5
25	PB	PARAÍBA	0	0	0	0	0	0	0	0	0	0	0	0	0	0	0	0	0	0	0	0	0	0	5	4	2	3	1	4	3	5	4	3	4	5	5	5	5	6	6	6	6	6	6	7	7	8	8
25	PB	PARAÍBA	0	0	0	0	0	0	0	0	0	0	0	0	0	0	0	0	0	0	0	0	0	0	0	0	1	0	0	0	1	1	1	1	0	1	1	1	3	3	1	2	2	2	3	3	4	4	3
25	PB	PARAÍBA	0	0	0	0	0	0	0	0	0	0	0	0	0	0	0	0	0	0	0	0	0	0	1	1	0	0	0	0	0	1	1	0	1	2	1	0	2	2	1	1	1	1	2	2	3	3	3
25	PB	PARAÍBA	0	0	0	0	0	0	0	0	0	0	0	0	0	0	0	0	0	0	0	0	0	0	0	1	2	2	1	2	1	2	1	1	3	5	5	4	4	4	4	4	4	4	4	4	7	7	7
25	PB	PARAÍBA	0	0	0	0	0	0	0	0	0	0	0	0	0	0	0	0	0	0	0	0	0	0	1	1	1	1	0	0	0	0	1	1	2	2	2	2	2	2	3	3	3	3	2	2	2	2	2
25	PB	PARAÍBA	0	0	0	0	1	0	0	0	0	0	0	0	0	0	0	0	0	0	0	0	0	0	6	5	6	6	7	5	6	8	6	6	7	9	8	8	8	9	9	7	8	7	10	9	8	9	9
25	PB	PARAÍBA	0	0	0	0	0	0	0	0	0	0	0	0	0	0	0	0	0	0	0	0	0	0	1	1	0	1	1	1	2	1	1	2	3	1	1	1	1	1	1	1	2	2	3	2	3	3	3
25	PB	PARAÍBA	1	0	0	1	1	0	0	0	0	0	1	0	0	0	0	0	0	0	0	0	0	0	15	17	19	12	11	16	17	16	14	16	21	22	23	21	16	21	17	19	19	20	21	22	19	19	19
25	PB	PARAÍBA	0	0	0	0	0	0	0	0	0	0	0	0	0	0	0	0	0	0	0	0	0	0	0	1	1	2	0	0	3	4	0	2	0	0	1	1	0	1	3	3	3	3	3	4	4	4	4
25	PB	PARAÍBA	0	0	0	0	0	0	0	0	0	0	0	0	0	0	0	0	0	0	0	0	0	0	2	2	2	2	1	2	1	1	1	1	1	2	1	1	1	0	1	1	1	1	1	2	2	2	2
25	PB	PARAÍBA	0	0	0	0	0	0	0	0	0	0	0	0	0	0	0	0	0	0	0	0	0	0	1	4	5	4	5	4	3	8	8	4	4	8	6	6	5	6	5	5	6	7	7	6	7	7	7
25	PB	PARAÍBA	0	0	0	0	0	0	0	0	0	0	0	0	0	0	0	0	0	0	0	0	0	0	0	2	2	0	0	0	0	1	1	2	2	2	2	2	1	0	0	0	1	2	2	3	2	2	2
25	PB	PARAÍBA	0	0	0	0	0	0	0	0	0	0	0	0	0	0	0	0	0	0	0	0	0	0	2	1	0	1	1	0	2	1	1	2	2	3	3	3	3	3	3	3	2	2	3	3	3	3	3
25	PB	PARAÍBA	0	0	0	1	0	0	0	0	0	0	0	0	0	0	0	0	0	0	0	0	0	0	5	5	5	7	6	6	16	16	16	15	19	12	8	10	10	11	12	18	20	18	16	18	29	29	28
25	PB	PARAÍBA	0	0	0	0	0	0	0	0	0	0	0	0	0	0	0	0	0	0	0	0	0	0	0	0	0	0	0	2	2	2	2	2	2	1	1	1	1	1	1	1	1	1	0	0	2	2	2
25	PB	PARAÍBA	0	0	0	0	0	0	0	0	0	0	0	0	0	0	0	0	0	0	0	0	0	0	1	1	1	1	1	1	1	2	1	1	3	1	2	2	1	1	1	2	2	2	2	2	3	3	3
25	PB	PARAÍBA	0	0	0	0	0	0	0	0	0	0	0	0	0	0	0	0	0	0	0	0	0	0	1	0	0	0	1	2	2	1	2	1	2	2	1	1	1	1	1	1	1	1	1	2	3	3	3
25	PB	PARAÍBA	0	0	0	0	0	0	0	0	0	0	0	0	0	0	0	0	0	0	0	0	0	0	63	62	66	52	47	44	52	51	58	61	69	96	102	111	113	107	104	103	101	98	98	90	84	83	85
25	PB	PARAÍBA	0	0	0	0	0	0	0	0	0	0	0	0	0	0	0	0	0	0	0	0	0	0	0	0	0	0	0	0	1	0	0	2	2	2	1	2	2	2	2	3	3	1	3	3	2	2	2
25	PB	PARAÍBA	0	0	0	0	0	0	0	0	0	0	0	0	0	0	0	0	0	0	0	0	0	0	1	0	2	2	1	1	2	1	1	3	2	1	1	1	2	2	1	1	1	1	1	1	1	1	2
25	PB	PARAÍBA	0	0	0	0	0	0	0	0	0	0	0	0	0	0	0	0	0	0	0	0	0	0	0	0	0	0	0	1	1	1	1	1	1	1	0	1	1	1	1	0	0	0	1	1	2	2	2
25	PB	PARAÍBA	0	0	0	0	0	0	0	0	0	0	0	0	0	0	0	0	0	0	0	0	0	0	3	3	2	1	1	2	0	0	0	2	1	3	3	3	3	2	1	1	1	1	0	0	3	3	3
25	PB	PARAÍBA	0	0	0	0	0	0	0	0	0	0	0	0	0	0	0	0	0	0	0	0	0	0	2	2	1	0	1	1	1	2	1	3	0	1	0	1	1	1	1	1	1	1	2	2	3	3	3
25	PB	PARAÍBA	0	0	0	0	0	0	0	0	0	0	0	0	0	0	0	0	0	0	0	0	0	0	2	1	2	1	2	0	2	3	3	3	3	10	9	9	12	9	11	7	7	7	9	9	15	15	15
25	PB	PARAÍBA	0	0	0	0	0	0	0	0	0	0	0	0	0	0	0	0	0	0	0	0	0	0	1	1	1	1	1	2	3	2	2	2	1	2	2	1	2	2	1	2	2	2	2	2	2	2	2
25	PB	PARAÍBA	0	0	0	0	0	0	0	0	0	0	0	0	0	0	0	0	0	0	0	0	0	0	5	5	3	1	1	2	3	3	4	4	6	6	6	7	7	6	6	5	5	6	6	8	8	7	7
25	PB	PARAÍBA	0	0	0	0	0	0	0	0	0	0	0	0	0	0	0	0	0	0	0	0	0	0	1	0	0	0	0	1	1	2	2	2	1	2	3	3	3	2	3	3	3	3	3	3	3	3	4
25	PB	PARAÍBA	0	0	0	0	0	0	0	0	0	0	0	0	0	0	0	0	0	0	0	0	0	0	6	6	8	7	6	7	8	6	8	8	7	6	8	8	0	1	0	4	10	9	9	9	9	9	9
25	PB	PARAÍBA	0	0	0	0	0	0	0	0	0	0	0	0	0	0	0	0	0	0	0	0	0	0	1	0	0	0	0	1	1	1	1	1	0	2	2	1	2	2	2	2	1	1	1	1	3	3	2
25	PB	PARAÍBA	0	0	0	0	0	0	0	0	0	0	0	0	0	0	0	0	0	0	0	0	0	0	2	1	0	1	2	0	4	5	2	1	1	4	2	1	4	6	6	7	7	7	6	6	8	8	7
25	PB	PARAÍBA	0	0	0	0	0	0	0	0	0	0	0	0	0	0	0	0	0	0	0	0	0	0	1	2	0	0	0	1	1	1	1	1	1	0	0	0	0	0	1	1	1	1	1	1	1	1	1
25	PB	PARAÍBA	0	0	0	0	0	0	0	0	0	0	0	0	0	0	0	0	0	0	0	0	0	0	8	4	4	3	1	3	5	6	6	6	6	6	6	7	7	7	5	4	4	4	5	5	5	5	6
25	PB	PARAÍBA	0	0	0	0	0	0	0	0	0	0	0	0	0	0	0	0	0	0	0	0	0	0	2	1	3	1	0	0	2	3	3	2	0	0	1	1	1	2	2	2	2	1	1	1	4	4	4
25	PB	PARAÍBA	0	0	0	0	0	0	0	0	0	0	0	0	0	0	0	0	0	0	0	0	0	0	7	5	5	5	4	4	3	6	6	4	4	10	9	10	9	9	8	10	9	9	9	9	13	13	14
25	PB	PARAÍBA	0	0	0	0	0	0	0	0	0	0	0	0	0	0	0	0	0	0	0	0	0	0	1	0	0	1	1	0	0	0	0	0	2	1	1	3	3	3	3	3	3	3	4	4	6	6	6
25	PB	PARAÍBA	0	0	0	0	0	0	0	0	0	0	0	0	0	0	0	0	0	0	0	0	0	0	2	1	3	1	1	2	2	3	2	1	0	3	3	3	3	3	4	5	5	3	1	1	4	4	4
25	PB	PARAÍBA	0	0	0	0	0	0	0	0	0	0	0	0	0	0	0	0	0	0	0	0	0	0	0	1	1	1	1	1	4	2	3	2	3	3	2	2	0	0	2	3	4	1	3	2	10	10	10
25	PB	PARAÍBA	0	0	0	0	0	0	0	0	0	0	0	0	0	0	0	0	0	0	0	0	0	0	2	1	1	1	0	0	0	0	1	0	1	1	1	1	1	1	1	1	1	1	1	1	1	1	1
25	PB	PARAÍBA	0	0	0	0	0	0	0	0	0	0	0	0	0	0	0	0	0	0	0	0	0	0	1	1	0	0	0	1	2	2	2	1	1	2	2	2	2	2	3	3	2	1	1	2	2	2	2
25	PB	PARAÍBA	0	0	0	0	0	0	0	0	0	0	0	0	0	0	0	0	0	0	0	0	0	0	1	0	1	0	0	1	1	3	1	1	2	4	4	2	2	2	1	2	2	3	1	1	4	4	3
25	PB	PARAÍBA	0	0	0	0	0	0	0	0	0	0	0	0	0	0	0	0	0	0	0	0	0	0	0	1	0	0	0	0	1	1	1	2	2	1	1	1	1	1	1	3	2	2	1	2	3	3	4
25	PB	PARAÍBA	0	0	0	0	0	0	0	0	0	0	0	0	0	0	0	0	0	0	0	0	0	0	3	2	2	1	2	2	2	1	2	1	1	3	3	2	1	1	4	3	3	3	2	2	3	3	3
25	PB	PARAÍBA	0	0	0	0	0	0	0	0	0	0	0	0	0	0	0	0	0	0	0	0	0	0	2	2	0	2	1	2	0	2	5	3	5	3	4	4	5	4	4	5	3	4	5	5	3	5	5
25	PB	PARAÍBA	0	0	0	0	0	0	0	0	0	0	0	0	0	0	0	0	0	0	0	0	0	0	0	1	0	0	0	0	0	0	0	1	1	2	2	1	1	1	1	1	0	1	1	1	2	2	2
25	PB	PARAÍBA	0	0	0	0	0	0	0	0	0	0	0	0	0	0	0	0	0	0	0	0	0	0	1	0	0	0	0	0	0	0	0	1	1	1	1	1	1	1	1	1	1	1	1	1	2	2	2
25	PB	PARAÍBA	0	0	0	0	0	0	0	0	0	0	0	0	0	0	0	0	0	0	0	0	0	0	8	7	6	4	6	1	1	7	8	4	5	10	10	11	9	8	9	9	9	10	8	9	21	21	21
25	PB	PARAÍBA	0	0	0	0	0	0	0	0	0	0	0	0	0	0	0	0	0	0	0	0	0	0	2	3	4	5	4	3	4	0	1	0	1	4	4	6	4	4	1	2	2	2	3	4	8	8	8
25	PB	PARAÍBA	0	0	0	0	0	0	0	0	0	0	0	0	0	0	0	0	0	0	0	0	0	0	0	0	0	0	0	0	1	1	1	1	0	0	1	1	1	2	1	1	1	1	1	0	7	7	7
25	PB	PARAÍBA	0	0	0	0	0	0	0	0	0	0	0	0	0	0	0	0	0	0	0	0	0	0	2	3	1	1	1	3	4	4	4	2	0	4	4	4	4	4	3	3	3	2	1	2	5	5	5
25	PB	PARAÍBA	0	0	0	0	0	0	0	0	0	0	0	0	0	0	0	0	0	0	0	0	0	0	10	6	11	7	14	11	12	10	13	11	10	16	17	16	15	14	14	9	12	15	16	18	35	35	35
25	PB	PARAÍBA	0	0	0	0	0	0	0	0	0	0	0	0	0	0	0	0	0	0	0	0	0	0	2	4	3	3	3	1	3	3	5	3	5	5	5	5	5	5	4	5	5	6	5	6	6	6	6
25	PB	PARAÍBA	0	0	0	0	0	0	0	0	0	0	0	0	0	0	0	0	0	0	0	0	0	0	1	0	0	0	2	1	2	2	2	2	2	0	1	1	1	1	1	2	2	1	1	2	2	2	2
25	PB	PARAÍBA	0	0	0	0	0	0	0	0	0	0	0	0	0	0	0	0	0	0	0	0	0	0	2	4	4	1	1	1	0	0	0	2	2	1	3	5	2	2	2	2	2	2	2	4	4	4	5
25	PB	PARAÍBA	0	0	0	0	0	0	0	0	0	0	0	0	0	0	0	0	0	0	0	0	0	0	5	0	1	3	5	2	2	2	3	4	5	5	5	5	5	5	5	4	5	5	4	4	5	5	5
25	PB	PARAÍBA	0	0	0	0	0	0	0	0	0	0	0	0	0	0	0	0	0	0	0	0	0	0	7	2	2	7	5	4	3	7	6	7	3	6	7	7	7	8	5	6	7	8	7	6	11	9	9
25	PB	PARAÍBA	0	0	0	0	0	0	0	0	0	0	0	0	0	0	0	0	0	0	0	0	0	0	5	6	4	2	4	3	2	5	3	5	4	9	9	9	9	10	8	9	6	4	9	10	16	15	15
25	PB	PARAÍBA	0	0	0	0	0	0	0	0	0	0	0	0	0	0	0	0	0	0	0	0	0	0	3	0	2	1	0	2	1	3	4	3	3	10	9	11	10	12	9	8	8	8	6	8	11	12	12
25	PB	PARAÍBA	0	0	0	0	0	0	0	0	0	0	0	0	0	0	0	0	0	0	0	0	0	0	1	2	3	3	4	4	4	3	5	7	7	2	4	5	12	7	6	7	6	3	4	4	6	6	6
25	PB	PARAÍBA	0	0	0	0	0	0	0	0	0	0	0	0	0	0	0	0	0	0	0	0	0	0	1	0	2	3	2	2	2	2	5	4	3	2	2	2	2	3	2	5	6	5	5	5	5	5	4
25	PB	PARAÍBA	0	0	0	0	0	1	0	0	0	0	0	0	0	0	0	0	0	0	0	0	0	0	3	4	3	4	4	7	2	4	1	4	4	5	5	5	6	6	3	4	4	4	3	5	6	6	6
25	PB	PARAÍBA	0	0	0	0	0	0	0	0	0	0	0	0	0	0	0	0	0	0	0	0	0	0	2	0	0	0	1	0	0	1	1	0	1	0	2	2	1	1	4	4	3	3	3	3	4	4	4
25	PB	PARAÍBA	0	0	0	0	1	2	1	0	2	1	3	0	0	0	0	0	0	0	1	0	0	0	145	133	138	109	114	142	140	156	163	173	188	149	156	165	160	164	168	170	171	170	178	182	210	199	201
25	PB	PARAÍBA	0	0	0	0	0	0	0	0	0	0	0	0	0	0	0	0	0	0	0	0	0	0	3	1	0	0	0	1	0	0	0	3	2	3	3	3	3	3	3	3	3	3	4	4	4	4	4
25	PB	PARAÍBA	0	0	0	0	0	0	0	0	0	0	0	0	0	0	0	0	0	0	0	0	0	0	2	2	1	1	1	6	5	5	4	5	4	3	5	5	5	4	5	6	7	7	7	7	5	5	5
25	PB	PARAÍBA	0	0	0	0	0	0	0	0	0	0	0	0	0	0	0	0	0	0	0	0	0	0	2	2	2	2	2	3	3	3	3	2	2	3	3	2	2	1	3	3	3	2	2	2	5	5	3
25	PB	PARAÍBA	0	0	0	0	0	0	0	0	0	0	0	0	0	0	0	0	0	0	0	0	0	0	3	0	1	1	1	2	2	2	2	1	1	4	4	2	1	2	3	3	4	4	4	4	4	4	4
25	PB	PARAÍBA	0	0	0	0	0	0	0	0	0	0	0	0	0	0	0	0	0	0	0	0	0	0	1	1	1	2	2	1	2	1	1	1	1	4	4	4	4	4	4	4	4	4	4	4	4	4	4
25	PB	PARAÍBA	0	0	0	0	0	0	0	0	0	0	0	0	0	0	0	0	0	0	0	0	0	0	0	1	1	2	0	1	2	2	2	2	1	1	1	0	0	0	1	2	2	2	1	1	2	2	2
25	PB	PARAÍBA	0	0	0	0	0	0	0	0	0	0	0	0	0	0	0	0	0	0	0	0	0	0	2	1	2	2	2	1	1	3	2	0	1	2	2	2	2	2	2	2	2	4	4	4	3	3	3
25	PB	PARAÍBA	0	0	0	0	0	0	0	0	0	0	0	0	0	0	0	0	0	0	0	0	0	0	4	3	3	3	2	6	6	3	5	6	7	7	6	4	6	7	6	7	5	4	6	8	12	12	11
25	PB	PARAÍBA	0	0	0	0	0	0	0	0	0	0	0	0	0	0	0	0	0	0	0	0	0	0	0	0	0	0	1	0	0	0	1	0	0	0	0	1	0	1	1	1	1	1	1	1	1	1	1
25	PB	PARAÍBA	0	0	0	0	0	0	0	0	0	0	0	0	0	0	0	0	0	0	0	0	0	0	2	2	1	0	2	0	0	2	2	1	1	3	2	3	3	1	1	1	2	2	2	2	4	4	3
25	PB	PARAÍBA	0	0	0	0	0	0	0	0	0	0	0	0	0	0	0	0	0	0	0	0	0	0	1	1	2	1	2	1	1	1	1	1	1	0	2	2	2	2	2	1	1	1	0	0	3	3	3
25	PB	PARAÍBA	0	0	0	0	0	0	0	0	0	0	0	0	0	0	0	0	0	0	0	0	0	0	2	1	1	3	3	5	6	3	2	2	4	6	7	4	4	5	5	5	5	5	5	5	7	7	7
25	PB	PARAÍBA	0	0	0	0	0	0	0	0	0	0	0	0	0	0	0	0	0	0	0	0	0	0	0	0	0	0	0	1	1	1	0	0	0	1	1	2	2	2	1	1	3	3	2	2	4	4	4
25	PB	PARAÍBA	0	0	0	0	0	0	0	0	0	0	0	0	0	0	0	0	0	0	0	0	0	0	1	1	0	0	0	0	2	2	3	3	3	2	1	2	2	2	3	3	3	3	3	3	3	2	2
25	PB	PARAÍBA	0	0	0	0	0	0	0	0	0	0	0	0	0	0	0	0	0	0	0	0	0	0	8	6	9	12	11	11	17	14	13	11	13	9	14	12	15	15	17	16	18	19	14	12	18	18	17
25	PB	PARAÍBA	0	0	0	0	0	0	0	0	0	0	0	0	0	0	0	0	0	0	0	0	0	0	1	1	1	1	1	3	2	4	4	3	2	4	4	5	3	4	4	4	3	3	2	2	5	5	5
25	PB	PARAÍBA	0	0	0	0	0	0	0	0	0	0	0	0	0	0	0	0	0	0	0	0	0	0	1	1	2	2	2	0	0	2	2	3	4	3	3	4	3	4	2	2	3	4	3	3	3	3	3
25	PB	PARAÍBA	0	0	0	0	0	0	0	0	0	0	0	0	0	0	0	0	0	0	0	0	0	0	2	2	3	1	1	4	2	2	4	8	8	7	7	7	7	5	8	7	8	7	9	8	11	11	11
25	PB	PARAÍBA	0	0	0	0	0	0	0	0	0	0	0	0	0	0	0	0	0	0	0	0	0	0	1	2	2	1	1	0	2	2	2	2	2	2	0	1	3	2	2	1	2	1	2	2	3	4	4
25	PB	PARAÍBA	0	0	0	0	0	0	0	0	0	0	0	0	0	0	0	0	0	0	0	0	0	0	0	2	3	2	3	2	2	2	3	4	4	5	5	5	4	5	6	5	7	6	6	6	7	7	7
25	PB	PARAÍBA	0	0	0	0	0	0	0	0	0	0	0	0	0	0	0	0	0	0	0	0	0	0	2	3	1	0	1	2	2	3	5	3	1	2	3	3	3	2	3	4	4	1	2	3	2	3	6
25	PB	PARAÍBA	0	0	0	0	0	0	0	0	0	0	0	0	0	0	0	0	0	0	0	0	0	0	1	1	0	0	1	2	2	2	1	1	0	2	2	2	3	1	1	2	2	2	2	2	2	4	4
25	PB	PARAÍBA	0	0	0	0	0	0	0	0	0	0	0	0	0	0	0	0	0	0	0	0	0	0	0	0	0	0	0	0	1	0	1	1	0	1	1	1	1	1	1	1	1	1	1	1	1	1	1
25	PB	PARAÍBA	0	0	0	0	0	0	0	0	0	0	0	0	0	0	0	0	0	0	0	0	0	0	2	0	1	0	0	0	2	1	1	1	1	1	2	1	1	1	1	1	1	1	1	2	2	2	2
25	PB	PARAÍBA	0	0	0	0	0	0	0	0	0	0	0	0	0	0	0	0	0	0	0	0	0	0	2	5	4	2	2	3	6	4	5	4	3	7	6	5	5	5	5	5	5	5	5	5	6	7	7
25	PB	PARAÍBA	0	0	0	0	0	0	0	0	0	0	0	0	0	0	0	0	0	0	0	0	0	0	1	0	0	0	1	1	1	0	1	1	1	2	2	2	2	2	1	2	2	2	2	3	4	4	4
25	PB	PARAÍBA	0	0	0	0	0	0	0	0	0	0	0	0	0	0	0	0	0	0	0	0	0	0	1	0	2	1	0	1	0	0	1	0	1	1	1	1	0	1	2	2	3	2	2	2	3	3	3
25	PB	PARAÍBA	0	0	0	0	0	0	0	0	0	0	0	0	0	0	0	0	0	0	0	0	0	0	7	6	5	3	3	3	6	9	9	8	5	8	8	9	0	0	0	8	8	9	9	6	18	17	15
25	PB	PARAÍBA	0	0	0	0	0	0	0	0	0	0	0	0	0	0	0	0	0	0	0	0	0	0	4	3	3	2	2	2	2	1	2	3	3	4	4	4	3	1	1	2	1	4	4	4	7	7	7
25	PB	PARAÍBA	0	0	0	0	0	0	0	0	0	0	0	0	0	0	0	0	0	0	0	0	0	0	3	1	0	1	0	0	2	3	2	3	4	3	4	4	4	3	3	3	3	3	3	4	4	5	4
25	PB	PARAÍBA	0	0	0	0	0	0	0	0	0	0	0	0	0	0	0	0	0	0	0	0	0	0	1	0	0	2	1	1	0	0	2	3	1	3	2	2	2	2	1	1	1	0	2	3	4	4	4
25	PB	PARAÍBA	0	0	0	0	0	0	0	0	0	0	0	0	0	0	0	0	0	0	0	0	0	0	3	2	2	2	1	3	2	4	4	2	3	5	5	5	5	5	4	6	5	4	6	4	4	4	4
25	PB	PARAÍBA	0	0	0	0	0	0	0	0	0	0	0	0	0	0	0	0	0	0	0	0	0	0	2	3	0	1	0	0	1	3	3	2	2	2	2	3	2	2	3	2	2	3	2	2	3	3	3
25	PB	PARAÍBA	0	0	0	0	0	0	0	0	0	0	0	0	0	0	0	0	0	0	0	0	0	0	1	0	0	1	0	2	1	1	1	1	1	1	2	2	2	1	1	2	2	2	2	3	3	3	3
25	PB	PARAÍBA	0	0	0	0	0	0	0	0	0	0	0	0	0	0	0	0	0	0	0	0	0	0	0	0	1	1	1	2	2	3	3	2	2	5	3	1	1	2	2	1	1	1	1	2	4	4	4
25	PB	PARAÍBA	0	0	0	0	0	0	0	0	0	0	0	0	0	0	0	0	0	0	0	0	0	0	0	0	0	0	0	0	0	0	0	0	1	1	1	1	1	2	2	2	2	2	1	1	1	1	1
25	PB	PARAÍBA	0	0	0	0	0	0	0	0	0	0	0	0	0	0	0	0	0	0	0	0	0	0	1	0	0	1	1	1	1	1	1	1	1	1	1	1	0	1	1	1	1	0	0	0	1	1	1
25	PB	PARAÍBA	0	0	0	0	0	0	0	0	0	0	0	0	0	0	0	0	0	0	0	0	0	0	0	0	0	0	0	0	0	0	1	1	0	0	0	0	0	2	1	1	1	1	1	1	1	1	1
25	PB	PARAÍBA	0	0	0	0	0	0	0	0	0	0	0	0	0	0	0	0	0	0	0	0	0	0	0	0	0	1	0	1	0	0	1	1	0	2	2	1	0	0	0	0	0	0	0	1	2	2	1
25	PB	PARAÍBA	0	0	0	0	0	0	0	0	0	0	0	0	0	0	0	0	0	0	0	0	0	0	12	13	8	16	18	19	22	23	27	20	24	34	33	33	33	35	37	37	32	32	35	31	37	37	37
25	PB	PARAÍBA	0	0	0	0	0	0	0	0	0	0	0	0	0	0	0	0	0	0	0	0	0	0	5	3	1	2	0	0	0	0	1	1	2	4	4	2	1	2	4	3	4	4	5	4	5	5	5
25	PB	PARAÍBA	0	0	0	0	0	0	0	0	0	0	0	0	0	0	0	0	0	0	0	0	0	0	0	0	0	0	1	0	0	0	1	2	1	2	2	1	2	2	2	1	1	1	1	2	1	1	1
25	PB	PARAÍBA	0	0	0	0	0	0	0	0	0	0	0	0	0	0	0	0	0	0	0	0	0	0	2	2	2	1	0	1	1	1	2	1	1	3	3	3	0	1	0	2	2	2	2	2	4	4	4
25	PB	PARAÍBA	0	0	0	0	0	0	0	0	0	0	0	0	0	0	0	0	0	0	0	0	0	0	7	7	5	5	8	4	4	3	3	4	6	9	9	9	9	9	10	9	7	8	10	8	13	13	13
25	PB	PARAÍBA	0	0	0	0	0	0	0	0	0	0	0	0	0	0	0	0	0	0	0	0	0	0	2	2	0	0	0	0	2	3	5	5	6	3	4	5	4	5	5	6	5	6	5	6	9	9	9
25	PB	PARAÍBA	0	0	0	0	0	0	0	0	0	0	0	0	0	0	0	0	0	0	0	0	0	0	3	3	2	2	1	2	7	3	5	4	4	6	6	7	8	6	6	8	8	8	7	8	13	13	13
25	PB	PARAÍBA	0	0	0	0	0	0	0	0	0	0	0	0	0	0	0	0	0	0	0	0	0	0	3	3	2	2	2	3	4	3	5	4	5	3	4	6	5	4	5	6	5	6	5	6	8	7	7
25	PB	PARAÍBA	0	0	0	0	0	0	0	0	0	0	0	0	0	0	0	0	0	0	0	0	0	0	1	2	2	1	2	2	2	2	3	2	2	3	3	3	3	3	3	3	3	3	2	2	4	4	4
25	PB	PARAÍBA	0	0	0	0	0	0	0	0	0	0	0	0	0	0	0	0	0	0	0	0	0	0	1	0	1	1	0	0	0	1	1	0	2	1	0	0	0	1	3	2	1	1	2	1	4	4	4
25	PB	PARAÍBA	0	0	0	0	0	0	0	0	0	0	0	0	0	0	0	0	0	0	0	0	0	0	2	1	4	2	0	2	2	2	3	2	1	1	3	3	3	3	2	2	2	2	2	1	9	9	4
25	PB	PARAÍBA	0	0	0	0	0	0	0	0	0	0	0	0	0	0	0	0	0	0	0	0	0	0	6	2	7	7	4	4	0	6	5	3	5	7	5	8	8	10	6	5	6	5	5	5	6	6	6
25	PB	PARAÍBA	0	0	0	0	0	0	0	0	0	0	0	0	0	0	0	0	0	0	0	0	0	0	0	1	3	5	1	3	4	6	5	5	5	2	3	4	5	6	7	7	6	7	6	6	7	8	9
25	PB	PARAÍBA	0	0	0	0	0	0	0	0	0	0	0	0	0	0	0	0	0	0	0	0	0	0	1	0	0	0	0	1	1	1	1	1	2	1	2	2	2	2	2	2	2	2	2	2	2	2	2
25	PB	PARAÍBA	0	0	0	0	0	0	0	0	0	0	0	0	0	0	0	0	0	0	0	0	0	0	0	0	0	1	1	2	1	1	0	2	2	1	1	2	2	2	2	1	1	1	1	1	4	4	4
25	PB	PARAÍBA	0	0	0	0	0	0	0	0	0	0	0	0	0	0	0	0	0	0	0	0	0	0	6	3	3	3	0	5	7	9	10	9	7	8	9	9	9	2	2	7	8	9	9	10	16	17	17
25	PB	PARAÍBA	0	0	0	0	0	0	0	0	0	0	0	0	0	0	0	0	0	0	0	0	0	0	1	1	0	2	1	2	1	1	1	2	1	2	1	2	2	2	2	1	1	2	1	1	2	2	2
25	PB	PARAÍBA	0	0	0	0	0	0	0	0	0	0	0	0	0	0	0	0	0	0	0	0	0	0	6	3	1	3	1	1	5	7	6	6	7	8	6	5	7	6	6	8	7	7	6	7	9	9	9
25	PB	PARAÍBA	0	0	0	0	0	0	0	0	0	0	0	0	0	0	0	0	0	0	0	0	0	0	4	1	3	4	3	4	5	3	3	3	2	6	4	5	5	6	6	6	7	6	5	6	7	7	8
25	PB	PARAÍBA	0	0	0	0	0	0	0	0	0	0	0	0	0	0	0	0	0	0	0	0	0	0	8	7	6	10	11	11	4	3	3	6	6	11	14	13	12	14	10	10	7	9	11	10	19	19	19
25	PB	PARAÍBA	0	0	0	0	0	0	0	0	0	0	0	0	0	0	0	0	0	0	0	0	0	0	0	0	0	1	1	1	1	1	1	1	1	1	1	1	1	1	1	1	1	1	1	1	1	1	1
25	PB	PARAÍBA	0	0	0	0	0	0	0	0	0	0	0	0	0	0	0	0	0	0	0	0	0	0	3	2	2	4	0	5	4	4	3	4	5	6	6	6	5	5	4	5	5	6	7	5	8	8	9
25	PB	PARAÍBA	0	0	0	0	0	0	0	0	0	0	0	0	0	0	0	0	0	0	0	0	0	0	2	1	1	0	1	0	0	1	1	1	1	2	2	2	3	2	2	2	2	2	2	2	2	2	2
25	PB	PARAÍBA	0	0	0	0	0	0	0	0	0	0	0	0	0	0	0	0	0	0	0	0	0	0	1	0	0	0	0	1	1	2	1	2	2	1	1	1	1	1	0	1	2	2	2	2	2	2	2
25	PB	PARAÍBA	0	0	0	0	0	0	0	0	0	0	0	0	0	0	0	0	0	0	0	0	0	0	1	1	1	1	0	1	2	2	2	1	1	2	3	2	1	3	2	1	0	0	0	0	4	5	5
25	PB	PARAÍBA	0	0	0	0	0	0	0	0	0	0	0	0	0	0	0	0	0	0	0	0	0	0	2	1	2	1	2	1	1	1	1	2	2	2	1	1	2	2	2	2	2	2	2	2	2	2	2
25	PB	PARAÍBA	0	0	0	0	0	0	0	0	0	0	0	0	0	0	0	0	0	0	0	0	0	0	1	1	0	0	1	0	0	0	1	1	0	1	1	1	1	1	1	0	0	0	0	1	1	1	1
25	PB	PARAÍBA	0	0	0	0	0	0	0	0	0	0	0	0	0	0	0	0	0	0	0	0	0	0	2	1	2	0	1	2	0	0	2	2	1	3	5	3	2	2	3	2	2	1	1	3	4	3	3
25	PB	PARAÍBA	0	0	0	0	0	0	0	0	0	0	0	0	0	0	0	0	0	0	0	0	0	0	7	6	7	8	8	6	5	6	6	5	7	8	8	8	7	6	8	8	8	7	7	6	10	10	10
25	PB	PARAÍBA	0	0	0	0	0	0	0	0	0	0	0	0	0	0	0	0	0	0	0	0	0	0	0	0	0	0	0	0	0	0	0	1	1	1	1	0	0	0	0	0	0	0	0	2	1	1	1
25	PB	PARAÍBA	0	0	0	0	0	0	0	0	0	0	0	0	0	0	0	0	0	0	0	0	0	0	4	5	2	3	2	3	4	4	4	6	5	4	4	4	3	3	3	3	5	5	5	4	7	8	8
25	PB	PARAÍBA	0	0	0	0	0	0	0	0	0	0	0	0	0	0	0	0	0	0	0	0	0	0	3	3	3	3	3	5	3	3	3	3	3	3	3	3	3	3	3	3	3	3	3	3	3	3	3
25	PB	PARAÍBA	0	0	0	0	0	0	0	0	0	0	0	0	0	0	0	0	0	0	0	0	0	0	0	0	0	1	1	1	1	1	2	2	2	0	2	2	2	0	1	1	2	2	2	3	3	3	3
25	PB	PARAÍBA	0	0	0	0	0	0	0	0	0	0	0	0	0	0	0	0	0	0	0	0	0	0	1	1	1	1	2	2	1	0	0	1	2	3	1	2	2	1	2	2	2	3	3	3	3	3	3
25	PB	PARAÍBA	0	0	0	0	0	0	0	0	0	0	0	0	0	0	0	0	0	0	0	0	0	0	0	0	0	0	0	1	1	2	2	2	1	1	1	1	1	0	2	2	2	1	1	2	2	2	2
25	PB	PARAÍBA	0	0	0	0	0	0	0	0	0	0	0	0	0	0	0	0	0	0	0	0	0	0	1	3	0	2	4	3	3	2	3	4	3	6	6	4	4	4	5	5	5	6	5	6	7	7	6
25	PB	PARAÍBA	0	0	0	0	0	0	0	0	0	0	0	0	0	0	0	0	0	0	0	0	0	0	2	1	1	1	1	1	2	1	2	2	2	1	1	1	1	1	1	3	3	3	3	2	2	2	2
25	PB	PARAÍBA	0	0	0	0	0	0	0	0	0	0	0	0	0	0	0	0	0	0	0	0	0	0	0	1	0	0	0	1	3	4	2	2	0	4	2	1	3	3	2	1	2	3	2	3	4	5	5
25	PB	PARAÍBA	0	0	0	0	0	0	0	0	0	0	0	0	0	0	0	0	0	0	0	0	0	0	1	0	0	0	0	1	1	1	1	1	1	1	1	1	1	1	1	0	1	1	1	1	3	4	5
25	PB	PARAÍBA	0	0	1	0	0	1	0	0	0	0	0	0	0	0	0	0	0	0	0	1	0	0	21	26	23	23	24	23	26	18	15	19	23	38	38	40	39	36	31	32	35	40	35	36	40	43	43
25	PB	PARAÍBA	0	0	0	0	0	0	0	0	0	0	0	0	0	0	0	0	0	0	0	0	0	0	0	1	1	2	1	2	2	1	1	2	2	1	0	0	1	1	1	1	2	2	1	1	2	2	2
25	PB	PARAÍBA	0	0	0	0	0	0	0	0	0	0	0	0	0	0	0	0	0	0	0	0	0	0	0	0	1	0	0	1	1	0	1	2	1	1	1	2	1	1	1	1	1	1	2	2	1	1	1
25	PB	PARAÍBA	0	0	0	0	0	0	0	0	0	0	0	0	0	0	0	0	0	0	0	0	0	0	3	2	3	5	5	7	6	3	4	3	4	11	11	11	10	10	11	11	11	12	13	12	15	14	14
25	PB	PARAÍBA	0	0	0	0	0	0	0	0	0	0	0	0	0	0	0	0	0	0	0	0	0	0	1	0	0	1	1	1	1	1	2	1	2	2	2	2	2	1	2	2	1	1	1	1	2	3	4
25	PB	PARAÍBA	0	0	0	0	0	0	0	0	0	0	0	0	0	0	0	0	0	0	0	0	0	0	1	1	1	1	0	1	1	1	1	1	1	1	1	1	1	1	1	1	0	1	1	1	1	1	1
25	PB	PARAÍBA	0	0	0	0	0	0	0	0	0	0	0	0	0	0	0	0	0	0	0	0	0	0	0	1	0	0	0	0	1	0	0	1	0	1	1	0	1	1	1	2	1	1	1	1	1	1	1
25	PB	PARAÍBA	0	0	0	0	0	0	0	0	0	0	0	0	0	0	0	0	0	0	0	0	0	0	0	0	0	1	1	1	0	0	0	1	1	1	1	1	1	1	1	2	2	2	2	2	2	3	3
25	PB	PARAÍBA	0	0	0	0	0	0	0	0	0	0	0	0	0	0	0	0	0	0	0	0	0	0	1	0	1	0	0	1	1	2	0	2	1	1	1	1	0	0	0	2	1	1	1	1	2	2	2
25	PB	PARAÍBA	0	0	0	0	0	0	0	0	0	0	0	0	0	0	0	0	0	0	0	0	0	0	3	3	2	2	1	2	2	1	2	0	1	2	2	1	0	1	0	1	1	1	1	1	4	4	4
25	PB	PARAÍBA	0	0	0	0	0	0	0	0	0	0	0	0	0	0	0	0	0	0	0	0	0	0	2	0	0	0	2	2	1	0	1	2	2	3	2	2	1	1	2	2	2	4	3	3	3	3	3
25	PB	PARAÍBA	0	0	0	0	0	0	0	0	0	0	0	0	0	0	0	0	0	0	0	0	0	0	0	0	1	0	0	0	0	0	0	0	1	1	1	1	1	1	1	0	1	1	1	1	2	2	2
25	PB	PARAÍBA	0	0	0	0	0	0	0	0	0	0	0	0	0	0	0	0	0	0	0	0	0	0	2	1	1	1	1	1	0	0	1	1	1	2	2	2	2	2	2	2	2	2	2	2	5	6	6
25	PB	PARAÍBA	0	0	0	0	0	0	0	0	0	0	0	0	0	0	0	0	0	0	0	0	0	0	0	0	0	0	0	2	1	1	1	1	4	1	1	1	1	1	2	2	1	1	2	2	4	4	4
25	PB	PARAÍBA	0	0	0	0	0	0	0	0	0	0	0	0	0	0	0	0	0	0	0	0	0	0	3	3	2	3	3	2	2	4	7	6	6	5	6	7	7	7	8	9	9	10	7	9	6	6	7
25	PB	PARAÍBA	0	0	0	0	0	0	0	0	0	0	0	0	0	0	0	0	0	0	0	0	0	0	1	0	0	0	0	1	2	2	2	2	2	2	2	1	1	1	1	0	0	0	2	2	2	2	2
25	PB	PARAÍBA	0	0	0	0	0	0	0	0	0	0	0	0	0	0	0	0	0	0	0	0	0	0	0	0	0	1	0	1	1	1	2	1	1	1	1	0	0	0	0	0	0	1	1	2	1	1	1
25	PB	PARAÍBA	0	0	0	0	0	0	0	0	0	0	0	0	0	0	0	0	0	0	0	0	0	0	1	0	0	0	0	0	0	0	0	0	0	1	0	0	0	0	0	0	0	1	1	1	1	1	1
25	PB	PARAÍBA	0	0	0	0	0	0	0	0	0	0	0	0	0	0	0	0	0	0	0	0	0	0	1	2	0	0	0	0	1	1	2	2	1	2	2	2	3	2	2	3	3	4	4	3	2	2	2
25	PB	PARAÍBA	0	0	0	0	0	0	0	0	0	0	0	0	0	0	0	0	0	0	0	0	0	0	2	1	2	0	2	2	2	1	1	1	1	1	1	1	1	0	1	0	1	1	2	2	2	2	2
25	PB	PARAÍBA	0	0	0	0	0	0	0	0	0	0	0	0	0	0	0	0	0	0	0	0	0	0	0	0	0	0	0	0	1	0	0	1	1	3	3	2	2	2	2	1	1	2	2	2	3	3	3
25	PB	PARAÍBA	0	0	0	0	0	0	0	0	0	0	0	0	0	0	0	0	0	0	0	0	0	0	1	2	1	1	2	0	1	0	2	1	1	0	1	1	1	2	2	3	3	3	3	3	3	3	4
25	PB	PARAÍBA	0	0	0	0	0	0	0	0	0	0	0	0	0	0	0	0	0	0	0	0	0	0	2	2	3	1	1	2	1	2	1	1	3	4	4	3	4	3	2	2	3	2	2	2	6	6	6
25	PB	PARAÍBA	0	0	0	0	0	0	0	0	0	0	0	0	0	0	0	0	0	0	0	0	0	0	1	0	0	0	0	0	1	1	2	2	1	1	0	0	1	0	0	0	0	0	1	1	2	3	3
25	PB	PARAÍBA	0	0	0	0	0	0	0	0	0	0	0	0	0	0	0	0	0	0	0	0	0	0	12	14	12	6	8	9	13	14	16	12	15	15	16	17	21	19	17	19	17	18	17	16	24	24	24
25	PB	PARAÍBA	0	0	0	0	0	0	0	0	0	0	0	0	0	0	0	0	0	0	0	0	0	0	0	0	1	3	3	1	3	2	2	3	2	1	1	2	2	2	3	3	3	3	4	4	6	5	5
25	PB	PARAÍBA	0	0	0	0	0	0	0	0	0	0	0	0	0	0	0	0	0	0	0	0	0	0	1	1	1	1	0	0	0	0	1	2	3	3	3	3	3	3	3	3	4	4	3	4	6	6	6
25	PB	PARAÍBA	0	0	0	0	0	0	0	0	0	0	0	0	0	0	0	0	0	0	0	0	0	0	0	1	0	1	0	0	0	0	0	0	0	1	1	1	1	1	1	1	2	2	2	1	4	2	1
25	PB	PARAÍBA	0	0	0	0	0	0	0	0	0	0	0	0	0	0	0	0	0	0	0	0	0	0	1	1	0	0	0	1	1	1	1	1	1	1	1	1	1	1	1	1	1	1	1	1	1	1	1
25	PB	PARAÍBA	0	0	0	0	0	0	0	0	0	0	0	0	0	0	0	0	0	0	0	0	0	0	0	2	2	0	1	2	1	0	0	0	1	0	3	3	3	2	2	3	2	2	0	1	4	4	4
25	PB	PARAÍBA	0	0	0	0	0	0	0	0	0	0	0	0	0	0	0	0	0	0	0	0	0	0	1	3	3	3	2	1	0	1	0	0	1	3	4	4	4	4	3	2	2	2	3	3	5	5	5
25	PB	PARAÍBA	0	0	0	0	0	0	0	0	0	0	0	0	0	0	0	0	0	0	0	0	0	0	0	1	1	0	1	1	1	1	1	2	2	1	0	0	0	0	1	1	1	1	1	1	2	2	2
25	PB	PARAÍBA	0	0	0	0	0	0	0	0	0	0	0	0	0	0	0	0	0	0	0	0	0	0	1	0	1	1	0	1	2	2	2	0	2	2	3	3	2	2	3	4	4	3	3	3	3	3	3
25	PB	PARAÍBA	0	0	0	0	0	0	0	0	0	0	0	0	0	0	0	0	0	0	0	0	0	0	3	3	5	7	3	4	4	5	8	6	8	6	8	9	9	8	9	8	8	9	6	7	11	11	11
25	PB	PARAÍBA	0	0	0	0	0	0	0	0	0	0	0	0	0	0	0	0	0	0	0	0	0	0	1	5	5	3	2	3	3	3	1	3	2	4	3	4	4	4	0	2	1	3	5	5	6	5	5
25	PB	PARAÍBA	0	0	0	0	0	0	0	0	0	0	0	0	0	0	0	0	0	0	0	0	0	0	2	0	1	1	0	1	1	2	1	1	1	2	1	1	1	1	0	1	2	1	2	1	1	1	1
25	PB	PARAÍBA	0	1	0	0	1	0	0	0	0	0	0	0	0	0	0	0	0	0	0	0	0	0	6	6	7	12	16	9	13	9	12	14	9	38	27	24	25	23	24	21	21	21	22	25	38	39	33
25	PB	PARAÍBA	0	0	0	0	0	0	0	0	0	0	0	0	0	0	0	0	0	0	0	0	0	0	0	1	1	0	2	1	1	2	2	3	2	4	4	4	4	6	5	4	3	5	4	4	8	8	8
25	PB	PARAÍBA	0	0	0	0	0	1	0	0	0	0	0	0	0	0	0	0	0	0	0	0	0	0	3	2	2	3	1	2	2	1	0	1	0	4	4	4	4	4	4	4	4	4	4	4	4	4	4
25	PB	PARAÍBA	0	0	0	0	0	0	0	0	0	0	0	0	0	0	0	0	0	0	0	0	0	0	2	3	4	3	1	3	3	4	5	4	3	5	5	4	4	5	4	5	5	6	4	4	7	7	8
25	PB	PARAÍBA	0	0	0	0	0	0	0	0	0	0	0	0	0	0	0	0	0	0	0	0	0	0	0	0	3	1	0	2	1	1	1	0	0	6	4	1	5	5	4	3	4	3	3	5	6	6	6
25	PB	PARAÍBA	0	0	0	0	0	0	0	0	0	0	0	0	0	0	0	0	0	0	0	0	0	0	0	0	0	0	1	2	2	2	3	2	2	3	3	3	3	3	3	4	4	5	4	3	6	6	6
25	PB	PARAÍBA	0	0	0	0	0	0	0	0	0	0	0	0	0	0	0	0	0	0	0	0	0	0	0	0	0	0	1	1	1	1	1	1	1	1	1	1	1	1	1	1	1	1	1	1	2	2	2
25	PB	PARAÍBA	0	0	0	0	0	0	0	0	0	0	0	0	0	0	0	0	0	0	0	0	0	0	1	2	3	1	2	1	3	3	2	3	2	4	4	4	3	3	3	2	2	1	3	4	5	5	5
25	PB	PARAÍBA	0	0	0	0	0	0	0	0	0	0	0	0	0	0	0	0	0	0	0	0	0	0	1	0	0	1	1	2	2	1	4	5	6	5	5	5	6	5	6	5	6	5	5	6	11	12	12
25	PB	PARAÍBA	0	0	0	0	0	0	0	0	0	0	0	0	0	0	0	0	0	0	0	0	0	0	2	1	0	1	3	1	3	3	3	3	3	4	4	4	4	4	3	4	4	3	4	4	4	5	4
25	PB	PARAÍBA	0	0	0	0	0	0	0	0	0	0	0	0	0	0	0	0	0	0	0	0	0	0	0	0	1	0	1	0	1	1	0	0	0	1	1	1	1	0	0	1	1	1	1	1	0	0	0
25	PB	PARAÍBA	0	0	0	0	0	0	0	0	0	0	0	0	0	0	0	0	0	0	0	0	0	0	0	0	0	1	0	0	0	1	1	1	1	2	2	2	0	0	0	2	1	1	2	2	4	4	4
25	PB	PARAÍBA	0	0	0	0	0	0	0	0	0	0	0	0	0	0	0	0	0	0	0	0	0	0	1	1	1	0	0	1	1	1	1	0	1	1	1	1	1	1	1	1	1	1	1	1	1	1	1
26	PE	PERNAMBUCO	0	0	1	0	0	0	0	0	0	1	0	0	0	0	0	0	0	0	0	0	0	0	16	16	18	14	15	15	17	17	15	18	16	9	11	14	14	17	19	20	20	19	18	20	29	30	30
26	PE	PERNAMBUCO	0	0	0	0	0	0	0	0	0	0	0	0	0	0	0	0	0	0	0	0	0	0	0	2	3	1	0	4	6	8	7	9	8	6	8	9	9	7	11	13	12	14	12	12	17	19	20
26	PE	PERNAMBUCO	0	0	0	0	0	0	0	0	0	0	0	0	0	0	0	0	0	0	0	0	0	0	0	2	1	3	2	4	4	1	2	0	4	2	0	2	4	4	0	3	3	7	5	5	7	7	8
26	PE	PERNAMBUCO	0	0	0	0	0	0	0	0	0	0	0	0	0	0	0	0	0	0	0	0	0	0	2	5	4	1	0	3	6	6	5	3	1	2	7	6	7	7	9	7	9	9	8	9	10	14	14
26	PE	PERNAMBUCO	0	0	0	0	0	0	0	0	0	0	0	0	0	0	0	0	0	0	0	0	0	0	4	9	5	4	1	8	6	11	10	11	9	11	10	2	10	9	9	11	12	12	11	9	13	15	15
26	PE	PERNAMBUCO	0	0	0	0	0	0	0	0	0	0	1	0	0	0	0	0	0	0	0	0	0	0	2	2	1	3	3	9	9	10	8	12	6	5	6	7	9	10	11	12	13	12	13	13	7	9	9
26	PE	PERNAMBUCO	0	0	0	0	0	0	0	0	0	0	0	0	0	0	0	0	0	0	0	0	0	0	1	2	1	3	4	6	5	5	4	3	3	2	3	5	5	5	5	5	7	7	7	6	5	5	6
26	PE	PERNAMBUCO	0	0	0	0	0	0	0	0	1	0	0	0	0	0	0	0	0	0	0	0	0	0	3	3	5	5	3	2	3	1	5	4	7	7	8	10	7	5	7	8	8	7	10	11	15	15	15
26	PE	PERNAMBUCO	0	0	0	0	0	0	0	0	0	0	0	0	0	0	0	0	0	0	0	0	0	0	0	3	3	2	0	4	3	3	2	4	1	5	5	6	6	3	6	6	6	7	7	7	8	8	9
26	PE	PERNAMBUCO	0	0	0	0	0	0	0	1	0	0	0	0	0	0	0	0	0	0	0	0	0	0	3	3	1	2	1	2	2	1	2	1	2	7	4	5	7	7	8	8	8	8	6	8	7	7	9
26	PE	PERNAMBUCO	0	0	0	0	0	0	0	0	0	0	0	0	0	0	0	0	0	0	0	0	0	0	1	2	2	1	2	2	1	1	1	2	1	4	4	4	4	4	1	2	3	2	3	4	5	5	5
26	PE	PERNAMBUCO	0	0	0	0	0	0	0	0	0	0	0	0	0	0	0	0	0	0	0	0	0	0	2	2	2	2	5	3	3	4	5	5	6	3	4	2	3	3	5	5	4	4	4	5	8	8	8
26	PE	PERNAMBUCO	0	0	0	0	0	1	0	0	0	0	1	0	0	0	0	0	0	0	0	0	0	0	4	3	3	7	2	11	7	10	7	6	6	11	13	12	17	18	14	16	18	16	12	7	17	18	19
26	PE	PERNAMBUCO	0	0	0	0	0	1	0	0	0	0	0	0	0	0	0	0	0	0	0	0	0	0	3	4	3	3	6	5	14	13	12	14	6	10	11	12	11	9	11	15	19	19	14	14	27	27	28
26	PE	PERNAMBUCO	0	0	0	0	0	0	0	0	0	0	0	0	0	0	0	0	0	0	0	0	0	0	2	2	2	2	4	4	4	2	3	2	2	3	5	5	7	7	5	5	5	4	4	4	5	5	5
26	PE	PERNAMBUCO	0	0	0	0	0	0	0	0	0	0	0	0	0	0	0	0	0	0	0	0	0	0	3	5	2	0	0	4	6	7	6	4	7	5	5	5	4	4	5	7	10	9	9	7	11	11	11
26	PE	PERNAMBUCO	0	0	0	0	0	0	0	0	0	0	0	0	0	0	0	0	0	0	0	0	0	0	0	0	0	0	0	2	4	3	1	0	0	1	4	3	4	3	4	4	4	2	2	1	6	6	6
26	PE	PERNAMBUCO	0	0	0	0	0	0	0	0	0	0	0	0	0	0	0	0	0	0	0	0	0	0	0	0	0	1	3	3	4	4	5	4	4	4	6	3	4	7	7	7	9	8	7	8	5	5	5
26	PE	PERNAMBUCO	0	0	0	0	0	0	0	0	0	0	0	0	0	0	0	0	0	0	0	0	0	0	4	5	5	3	6	3	2	5	6	5	5	10	8	10	13	14	16	15	18	16	17	18	17	17	17
26	PE	PERNAMBUCO	0	0	0	0	0	0	0	0	0	0	0	0	0	0	0	0	0	0	0	0	0	0	1	1	1	2	1	3	1	2	2	1	1	4	1	2	3	1	3	6	2	6	4	5	9	9	10
26	PE	PERNAMBUCO	0	1	0	0	0	0	0	0	0	1	0	0	0	0	0	0	0	0	0	0	0	0	3	2	3	2	6	5	12	11	13	12	9	13	10	10	10	8	8	13	17	16	15	15	18	17	18
26	PE	PERNAMBUCO	0	0	0	0	0	0	0	0	0	0	0	0	0	0	0	0	0	0	0	0	0	0	6	2	5	4	4	5	5	7	7	3	6	4	10	9	10	10	9	9	10	10	9	9	10	10	11
26	PE	PERNAMBUCO	0	0	1	0	0	0	0	0	0	0	0	0	0	0	0	0	0	0	0	0	0	0	3	4	3	1	2	4	6	8	9	12	5	6	8	8	7	8	8	9	11	11	11	12	13	13	13
26	PE	PERNAMBUCO	0	0	0	0	0	0	0	0	0	0	0	0	0	0	0	0	0	0	0	0	0	0	4	5	5	3	1	6	3	5	5	2	2	6	12	10	10	11	11	11	10	10	10	11	21	21	21
26	PE	PERNAMBUCO	0	0	0	0	0	0	0	0	0	0	0	0	0	0	0	0	0	0	0	0	0	0	4	4	4	4	3	2	5	7	6	6	4	9	5	10	9	10	9	7	11	9	9	10	15	15	14
26	PE	PERNAMBUCO	0	0	0	0	0	0	0	0	0	0	0	0	0	0	0	0	0	0	0	0	0	0	0	0	1	0	0	0	1	2	1	0	0	2	3	3	5	3	4	4	4	3	3	3	7	7	7
26	PE	PERNAMBUCO	0	0	0	0	0	0	0	0	0	0	0	0	0	0	0	0	0	0	0	0	0	0	0	1	1	3	0	1	1	0	1	2	1	2	2	4	3	3	3	3	3	3	4	4	4	4	4
26	PE	PERNAMBUCO	0	0	0	0	0	0	0	0	0	0	0	0	0	0	0	0	0	0	0	0	0	0	2	4	4	3	1	9	7	8	10	10	4	7	10	12	10	9	9	7	9	11	12	13	11	12	13
26	PE	PERNAMBUCO	0	0	0	0	0	0	0	1	1	0	0	0	0	0	0	0	0	0	0	0	0	0	0	2	2	3	5	5	5	4	1	3	3	3	3	2	5	5	4	5	4	4	4	4	5	5	6
26	PE	PERNAMBUCO	0	0	0	0	0	0	0	0	0	0	0	0	0	0	0	0	0	0	0	0	0	0	8	3	2	2	5	3	9	9	9	12	8	7	6	7	7	8	7	6	6	5	7	5	12	12	11
26	PE	PERNAMBUCO	1	0	0	0	0	0	0	0	0	0	1	0	0	0	0	0	0	0	0	0	0	0	16	15	18	15	18	26	29	27	29	45	32	24	26	28	27	29	31	36	40	41	52	37	42	41	41
26	PE	PERNAMBUCO	0	0	0	0	0	0	0	0	0	0	0	0	0	0	0	0	0	0	0	0	0	0	3	0	1	5	3	6	6	8	8	6	6	3	5	3	9	7	10	11	10	12	10	10	11	10	11
26	PE	PERNAMBUCO	1	0	0	0	0	0	0	0	0	0	0	0	0	0	0	0	0	0	0	0	0	0	3	1	2	1	2	3	2	2	2	3	1	5	7	7	6	4	4	4	4	5	6	6	8	7	7
26	PE	PERNAMBUCO	0	0	0	0	0	0	0	0	0	0	0	0	0	0	0	0	0	0	0	0	0	0	3	2	4	6	2	2	6	6	6	8	5	4	5	2	3	3	5	5	8	8	9	7	10	10	11
26	PE	PERNAMBUCO	0	0	0	0	0	0	0	0	0	0	0	0	0	0	0	0	0	0	0	0	0	0	2	1	1	0	0	1	4	5	5	3	2	2	1	2	2	2	0	1	1	3	2	3	4	7	5
26	PE	PERNAMBUCO	0	0	0	0	0	0	0	0	0	0	0	0	0	0	0	0	0	0	0	0	0	0	0	1	1	1	3	2	1	1	1	1	1	1	2	1	3	2	2	2	3	1	3	3	5	5	6
26	PE	PERNAMBUCO	1	0	0	0	0	0	0	0	0	1	0	0	0	0	0	0	0	0	1	0	0	0	32	32	33	33	29	38	36	42	58	37	34	23	23	22	28	27	30	37	47	46	35	37	39	39	39
26	PE	PERNAMBUCO	0	0	0	0	0	0	0	0	0	0	0	0	0	0	0	0	0	0	0	0	0	0	4	1	1	1	2	3	3	2	2	4	2	5	5	4	6	6	6	7	6	4	1	5	5	5	5
26	PE	PERNAMBUCO	0	0	0	0	0	0	0	0	0	0	0	0	0	0	0	0	0	0	0	0	0	0	2	1	1	2	1	0	1	1	1	2	1	2	2	2	1	3	2	3	3	3	3	3	3	3	3
26	PE	PERNAMBUCO	0	0	0	0	0	0	0	0	0	0	0	0	0	0	0	0	0	0	0	0	0	0	3	2	1	5	6	3	4	5	3	4	2	7	6	5	6	6	6	6	5	5	7	8	9	9	9
26	PE	PERNAMBUCO	0	0	0	0	0	0	0	0	0	0	0	0	0	0	0	0	0	0	0	0	0	0	2	5	1	2	4	4	5	4	4	4	3	4	6	6	7	7	5	5	4	4	5	4	7	7	7
26	PE	PERNAMBUCO	0	0	0	0	0	0	0	0	0	0	0	0	0	0	0	0	0	0	0	0	0	0	1	4	1	0	0	0	2	3	5	5	5	4	2	3	4	4	7	8	7	7	5	6	9	9	10
26	PE	PERNAMBUCO	0	0	0	0	0	0	0	0	0	0	0	0	0	0	0	0	0	0	0	0	0	0	6	4	1	2	2	1	3	1	1	0	1	6	6	7	7	6	3	2	2	2	2	2	6	6	6
26	PE	PERNAMBUCO	0	0	0	0	0	0	0	0	0	1	0	0	0	0	0	0	0	0	0	0	0	0	3	6	5	8	11	5	10	11	8	11	11	14	13	15	16	15	19	18	17	16	17	16	18	18	18
26	PE	PERNAMBUCO	0	0	0	0	1	0	1	0	0	0	1	0	0	0	0	0	0	0	0	0	0	0	22	19	18	11	20	27	47	46	49	60	47	27	34	29	26	25	35	48	46	54	62	67	54	49	49
26	PE	PERNAMBUCO	0	0	0	0	0	0	0	0	0	0	0	0	0	0	0	0	0	0	0	0	0	0	2	2	2	3	2	3	3	5	3	3	4	3	4	3	3	3	3	3	5	3	3	2	11	11	10
26	PE	PERNAMBUCO	0	1	0	0	0	0	0	0	0	0	0	0	0	0	0	0	0	0	0	0	0	0	2	1	1	2	6	2	5	5	6	7	7	9	10	8	8	9	6	7	6	8	6	6	11	11	11
26	PE	PERNAMBUCO	0	0	0	0	0	0	0	0	0	0	0	0	0	0	0	0	0	0	0	0	0	0	1	1	3	1	2	4	2	4	3	2	3	2	3	3	3	4	4	5	5	4	4	6	6	6	7
26	PE	PERNAMBUCO	0	0	0	0	0	0	0	0	0	0	0	0	0	0	0	0	0	0	0	0	0	0	1	3	1	3	3	5	3	2	0	4	3	3	3	3	3	3	4	4	4	5	4	5	5	5	5
26	PE	PERNAMBUCO	0	0	0	0	0	0	1	0	0	0	0	0	0	0	0	0	0	0	0	0	0	0	2	1	0	2	4	6	3	2	7	3	4	2	4	4	3	2	5	5	5	6	5	5	8	8	8
26	PE	PERNAMBUCO	0	0	0	0	0	0	0	0	0	0	0	0	0	0	0	0	0	0	0	0	0	0	6	5	6	11	3	7	6	6	4	5	8	4	3	5	7	7	8	8	8	5	7	8	10	10	10
26	PE	PERNAMBUCO	0	0	0	0	0	0	0	0	0	0	0	0	0	0	0	0	0	0	0	0	0	0	1	1	1	1	1	2	1	1	3	2	2	1	1	2	2	3	4	4	3	3	3	4	6	6	6
26	PE	PERNAMBUCO	0	0	0	0	0	0	0	0	0	0	0	0	0	0	0	0	0	0	0	0	0	0	0	0	0	3	3	1	3	3	4	5	2	3	4	5	4	4	4	4	4	4	4	2	7	7	7
26	PE	PERNAMBUCO	0	0	0	0	0	0	0	0	0	0	0	0	0	0	0	0	0	0	0	0	0	0	6	2	2	2	3	4	3	2	3	1	0	6	6	6	7	7	7	6	6	6	5	5	12	8	9
26	PE	PERNAMBUCO	0	0	0	0	0	0	0	0	0	0	0	0	0	0	0	0	0	0	0	0	0	0	3	2	4	2	0	3	3	3	1	4	2	5	8	8	8	7	7	7	7	6	7	9	10	12	10
26	PE	PERNAMBUCO	1	0	0	0	0	0	0	0	0	0	0	0	0	0	0	0	0	0	0	0	0	0	2	2	2	2	4	3	5	6	5	4	5	11	11	10	10	9	9	10	12	10	12	13	14	15	15
26	PE	PERNAMBUCO	0	0	0	0	0	0	0	0	0	0	0	0	0	0	0	0	0	0	0	0	0	0	2	0	1	1	1	3	3	3	1	4	4	4	4	5	5	5	5	7	6	6	6	5	6	6	6
26	PE	PERNAMBUCO	1	0	0	0	0	0	1	0	1	0	0	0	0	0	0	0	0	0	0	0	0	0	1	2	5	1	1	1	10	14	13	13	12	6	8	11	10	10	11	9	12	15	13	12	11	12	15
26	PE	PERNAMBUCO	0	0	0	0	0	0	0	0	0	0	0	0	0	0	0	0	0	0	0	0	0	0	1	8	8	4	6	7	5	6	7	10	8	9	10	12	12	11	14	11	13	12	12	11	8	11	12
26	PE	PERNAMBUCO	0	0	0	0	0	0	0	0	0	0	0	0	0	0	0	0	0	0	0	0	0	0	4	4	3	3	4	4	4	4	5	7	6	5	5	5	5	4	4	5	6	6	5	5	7	7	7
26	PE	PERNAMBUCO	0	0	0	0	0	0	0	0	0	0	0	0	0	0	0	0	0	0	0	0	0	0	1	1	1	1	1	1	1	1	1	1	1	1	1	1	1	2	0	0	0	0	1	1	2	2	2
26	PE	PERNAMBUCO	0	0	0	0	0	0	0	0	0	0	0	0	0	0	0	0	0	0	0	0	0	0	3	4	2	2	2	1	1	3	4	5	3	3	4	4	4	4	4	4	3	4	5	5	6	7	7
26	PE	PERNAMBUCO	0	0	0	0	0	0	0	0	0	0	0	0	0	0	0	0	0	0	0	0	0	0	1	2	2	1	0	1	4	3	2	4	4	4	5	6	6	7	6	7	7	5	5	6	8	9	9
26	PE	PERNAMBUCO	0	0	0	0	0	0	0	0	0	0	0	0	0	0	0	0	0	0	0	0	0	0	1	1	1	0	3	4	9	10	9	8	6	5	6	5	10	7	6	6	7	8	8	7	6	6	6
26	PE	PERNAMBUCO	0	0	0	0	0	0	0	0	0	0	0	0	0	0	0	0	0	0	0	0	0	0	1	2	2	0	1	2	4	5	5	5	3	4	3	4	4	3	4	4	4	3	3	3	9	9	9
26	PE	PERNAMBUCO	0	0	0	0	0	0	0	0	0	0	0	0	0	0	0	0	0	0	0	0	0	0	0	3	2	4	7	2	4	6	4	4	4	5	6	3	5	7	7	6	8	8	6	6	10	9	8
26	PE	PERNAMBUCO	0	0	0	0	0	0	0	0	0	2	0	0	0	0	0	0	0	0	0	0	0	0	12	15	18	9	11	16	18	19	20	17	15	23	22	24	22	24	22	23	30	30	34	33	35	37	39
26	PE	PERNAMBUCO	0	0	0	0	0	0	0	0	0	0	0	0	0	0	0	0	0	1	0	0	0	0	3	4	4	5	3	5	4	6	4	2	3	6	7	6	7	7	7	8	6	7	6	5	8	9	9
26	PE	PERNAMBUCO	0	0	0	0	0	0	0	0	0	1	0	0	0	0	0	0	1	0	0	0	0	0	11	8	8	8	10	20	24	23	23	18	17	12	15	11	12	14	15	16	16	19	18	20	28	25	25
26	PE	PERNAMBUCO	0	0	0	0	0	0	0	0	0	0	0	0	0	0	0	0	0	0	0	0	0	0	0	2	1	1	3	1	1	1	2	1	2	2	3	3	3	4	1	1	2	3	4	3	5	5	5
26	PE	PERNAMBUCO	0	0	0	0	0	0	0	0	0	0	0	0	0	0	0	0	0	0	0	0	0	0	11	10	12	8	4	10	14	15	12	12	14	11	12	12	13	12	14	16	17	15	20	16	26	26	26
26	PE	PERNAMBUCO	0	0	0	0	0	0	0	0	0	0	0	0	0	0	0	0	0	0	0	0	0	0	2	3	2	4	2	2	2	1	1	3	0	6	3	4	8	8	4	4	6	5	2	4	6	6	8
26	PE	PERNAMBUCO	0	0	0	0	0	0	0	0	0	0	0	0	0	0	0	0	0	0	0	0	0	0	3	5	5	2	3	4	4	5	5	3	3	11	14	12	11	12	12	12	12	11	10	10	14	15	14
26	PE	PERNAMBUCO	0	0	0	0	0	0	0	0	0	0	0	0	0	0	0	0	0	0	0	0	0	0	0	0	0	1	0	1	4	4	4	4	1	2	2	2	2	2	0	4	4	2	2	3	2	2	2
26	PE	PERNAMBUCO	1	0	0	0	0	0	1	0	0	0	0	0	0	0	0	0	1	0	0	0	0	0	11	14	14	7	12	19	19	20	14	19	14	21	22	22	21	19	19	19	22	19	20	24	33	33	33
26	PE	PERNAMBUCO	0	0	0	0	0	0	0	0	0	0	0	0	0	0	0	0	0	0	0	0	0	0	1	2	2	1	1	2	1	1	3	2	2	3	3	3	2	3	2	2	3	3	3	3	6	6	6
26	PE	PERNAMBUCO	0	0	0	0	0	0	0	0	0	0	0	0	0	0	0	0	0	0	0	0	0	0	1	0	1	1	3	1	6	6	3	5	4	7	3	2	6	6	4	5	4	5	5	5	6	6	7
26	PE	PERNAMBUCO	0	0	0	0	0	0	0	0	0	0	0	0	0	0	0	0	0	0	0	0	0	0	0	0	1	0	1	1	2	1	1	1	1	2	2	2	2	1	2	2	1	1	2	2	2	2	2
26	PE	PERNAMBUCO	0	0	1	0	0	0	0	0	0	0	1	0	0	0	0	0	0	0	0	0	0	0	4	7	6	5	8	5	10	10	12	5	11	11	13	11	15	14	12	15	13	13	11	16	13	15	17
26	PE	PERNAMBUCO	0	0	0	0	0	0	0	0	0	0	0	0	0	0	0	0	0	0	0	0	0	0	4	5	2	6	7	6	6	6	6	7	8	10	8	10	10	11	10	10	9	9	9	10	12	11	12
26	PE	PERNAMBUCO	0	0	0	0	0	0	0	0	0	0	0	0	0	0	0	0	0	0	0	0	0	0	0	0	0	0	0	0	1	1	1	1	0	0	0	0	1	1	2	1	1	1	1	1	1	1	1
26	PE	PERNAMBUCO	0	0	0	0	0	0	0	0	0	0	0	0	0	0	0	0	0	0	0	0	0	0	1	2	3	3	2	1	6	6	7	6	3	9	5	7	7	9	4	7	7	9	8	8	9	11	11
26	PE	PERNAMBUCO	0	0	0	1	0	0	0	0	0	0	1	0	0	0	0	0	0	0	0	0	0	0	2	2	2	1	3	2	3	2	4	6	5	3	5	6	9	8	5	8	5	7	9	9	3	5	8
26	PE	PERNAMBUCO	0	0	0	0	0	0	0	0	0	0	0	0	0	0	0	0	0	0	0	0	0	0	8	3	6	8	9	10	8	7	9	7	11	12	11	11	11	10	9	10	10	11	10	11	16	17	17
26	PE	PERNAMBUCO	0	0	0	0	0	0	0	0	0	0	0	0	0	0	0	0	0	0	0	0	0	0	0	0	1	3	2	1	1	2	3	2	0	5	5	6	5	5	7	7	6	6	7	7	5	5	7
26	PE	PERNAMBUCO	0	0	0	0	0	0	0	0	0	0	0	0	0	0	0	0	0	0	0	0	0	0	2	2	4	3	5	3	5	6	5	7	10	8	5	4	5	5	6	8	8	8	10	10	10	9	10
26	PE	PERNAMBUCO	0	0	0	0	0	0	0	0	0	0	0	0	0	0	0	0	0	0	0	0	0	0	2	4	2	1	3	0	2	2	2	3	4	5	4	5	5	4	4	3	4	4	6	4	8	8	8
26	PE	PERNAMBUCO	0	1	0	0	1	0	1	2	0	0	1	0	0	0	0	0	0	0	0	0	0	0	53	53	54	50	51	65	68	76	75	82	82	63	61	62	60	55	60	70	105	85	79	71	98	97	101
26	PE	PERNAMBUCO	0	0	0	0	0	0	0	0	0	0	0	0	0	0	0	0	0	0	0	0	0	0	1	0	0	0	1	2	3	4	4	5	4	4	2	4	3	3	1	1	1	1	3	3	5	6	6
26	PE	PERNAMBUCO	0	0	0	0	0	0	0	0	0	0	0	0	0	0	0	0	0	0	0	0	0	0	0	4	1	0	0	1	1	0	0	0	1	6	6	3	3	4	6	6	5	4	6	5	9	9	9
26	PE	PERNAMBUCO	0	0	0	0	0	0	0	0	1	0	1	0	0	0	0	0	0	0	0	0	0	0	2	1	0	2	3	1	2	1	1	1	2	4	4	2	5	4	4	4	5	5	5	6	5	5	5
26	PE	PERNAMBUCO	0	0	0	0	0	0	0	0	0	0	1	0	0	0	0	0	0	0	0	0	0	0	6	0	0	0	3	4	1	5	2	1	0	7	6	7	5	6	5	6	7	7	7	8	15	14	14
26	PE	PERNAMBUCO	0	0	0	0	0	0	0	0	0	0	0	0	0	0	0	0	0	0	0	0	0	0	1	1	1	1	3	0	2	3	2	0	1	4	3	3	4	5	4	5	6	3	7	7	9	9	9
26	PE	PERNAMBUCO	0	0	0	0	0	0	0	0	0	0	0	0	0	0	0	0	0	0	0	0	0	0	2	3	2	4	3	2	4	2	2	2	2	2	4	5	4	3	4	4	3	5	4	4	4	5	5
26	PE	PERNAMBUCO	0	0	0	0	0	0	0	0	0	0	0	0	0	0	0	0	0	0	0	0	0	0	2	1	1	2	1	1	2	2	2	4	2	2	4	4	5	4	3	3	4	4	5	5	5	6	6
26	PE	PERNAMBUCO	0	0	0	0	0	0	0	0	0	0	0	0	0	0	0	0	0	0	0	0	0	0	2	1	2	3	1	1	4	4	4	4	3	4	4	4	5	5	6	6	6	6	6	6	6	6	6
26	PE	PERNAMBUCO	0	0	0	0	0	0	0	0	1	0	0	0	0	0	0	0	0	0	0	0	0	0	4	3	2	3	5	3	3	4	4	3	3	4	4	5	5	4	4	2	3	6	5	7	9	8	9
26	PE	PERNAMBUCO	0	0	0	0	0	0	0	0	1	0	0	0	0	0	1	0	0	0	0	0	0	0	2	3	3	3	5	5	4	4	5	3	4	6	5	5	7	4	6	6	6	8	9	9	10	10	10
26	PE	PERNAMBUCO	0	0	0	0	0	0	0	0	0	0	0	0	0	0	0	0	0	0	0	0	0	0	1	1	1	0	0	3	4	4	4	4	4	5	5	5	5	3	2	3	2	6	6	6	5	6	6
26	PE	PERNAMBUCO	0	0	0	0	0	0	0	0	0	0	0	0	0	0	0	0	0	0	0	0	0	0	1	1	0	2	1	1	1	0	0	2	1	3	5	2	2	4	4	5	5	4	6	5	5	5	5
26	PE	PERNAMBUCO	0	0	0	0	0	0	0	0	0	0	0	0	0	0	0	0	0	0	0	0	0	0	2	4	2	3	4	4	5	5	5	7	6	5	6	6	5	5	8	7	10	8	10	10	7	7	7
26	PE	PERNAMBUCO	0	0	0	0	0	0	0	0	0	0	0	0	0	0	0	0	1	0	0	0	0	0	1	4	2	0	1	1	2	2	2	3	2	3	7	5	6	5	7	6	9	9	10	8	11	12	12
26	PE	PERNAMBUCO	0	0	0	0	0	0	0	0	0	0	0	0	0	0	0	0	0	0	0	0	0	0	4	9	7	14	11	11	8	7	6	9	12	13	14	14	17	17	16	14	15	14	12	13	24	23	22
26	PE	PERNAMBUCO	0	0	0	0	0	0	0	0	0	0	0	0	0	0	0	0	0	0	0	0	0	0	1	0	0	2	2	3	5	6	6	5	5	8	8	7	7	9	7	6	9	9	9	10	10	10	10
26	PE	PERNAMBUCO	0	0	0	0	0	0	0	0	0	0	0	0	0	0	0	0	0	0	0	0	0	0	0	1	0	1	1	3	4	4	3	3	1	3	2	3	3	3	2	3	3	4	5	4	6	6	6
26	PE	PERNAMBUCO	0	0	0	0	0	0	0	0	0	0	0	0	0	0	0	0	0	0	0	0	0	0	3	2	1	1	1	1	3	3	4	4	1	4	4	5	4	1	3	3	7	6	6	6	5	5	5
26	PE	PERNAMBUCO	0	0	0	0	0	0	0	0	0	0	0	0	0	0	0	0	0	0	0	0	0	0	1	3	1	0	0	2	2	2	2	2	1	2	3	3	3	3	2	3	3	1	2	2	4	4	4
26	PE	PERNAMBUCO	0	0	0	0	0	0	0	0	0	0	0	0	0	0	0	0	0	0	0	0	0	0	0	0	2	3	1	1	2	2	1	2	2	4	7	4	5	6	6	6	7	5	4	4	4	4	5
26	PE	PERNAMBUCO	0	0	0	0	0	0	0	0	0	0	0	0	0	0	0	0	0	0	0	0	0	0	5	7	8	10	7	14	14	11	10	8	9	10	9	12	11	11	11	9	6	5	10	12	13	13	15
26	PE	PERNAMBUCO	0	0	0	0	0	0	0	0	0	0	0	0	0	0	0	0	0	0	0	0	0	0	5	6	6	5	3	4	5	6	5	4	3	5	7	7	8	8	8	9	9	8	9	10	16	17	16
26	PE	PERNAMBUCO	2	2	1	0	1	0	0	2	0	0	2	0	0	0	0	1	2	0	0	0	0	0	38	40	38	30	30	31	31	31	33	29	36	32	35	36	39	45	45	43	44	46	48	44	44	46	46
26	PE	PERNAMBUCO	0	0	0	0	0	0	0	0	0	0	0	0	0	0	0	0	0	0	0	0	0	0	2	5	0	7	6	4	6	5	3	5	5	7	7	7	7	7	7	7	6	8	3	10	19	19	14
26	PE	PERNAMBUCO	0	0	0	0	0	0	0	0	0	0	0	0	0	0	0	0	0	0	0	0	0	0	1	1	1	1	0	0	1	1	2	3	1	4	4	4	4	4	3	3	4	4	4	7	7	7	8
26	PE	PERNAMBUCO	0	0	0	0	0	0	0	0	0	0	0	0	0	0	0	0	0	0	0	0	0	0	4	6	3	7	3	12	16	14	18	18	12	16	14	12	14	13	15	18	20	18	24	23	21	21	21
26	PE	PERNAMBUCO	0	0	0	0	0	0	0	0	0	0	0	0	0	0	0	1	0	0	0	0	0	0	9	6	6	8	11	17	13	13	14	11	10	16	18	13	13	13	15	14	16	14	13	14	19	20	20
26	PE	PERNAMBUCO	0	0	0	0	0	0	0	0	0	0	0	0	0	0	0	0	0	0	0	0	0	0	2	0	0	0	1	1	1	1	2	2	0	3	3	4	2	2	3	2	2	2	1	1	5	5	5
26	PE	PERNAMBUCO	0	0	0	0	0	0	0	0	0	0	0	0	0	0	0	0	0	0	0	0	0	0	3	4	3	0	0	5	7	8	7	7	3	5	6	7	7	7	4	4	7	8	8	8	6	6	6
26	PE	PERNAMBUCO	0	0	0	0	0	0	0	0	0	0	0	0	0	0	0	0	0	0	0	0	0	0	0	2	2	1	1	2	3	3	2	3	3	2	4	2	2	3	3	4	3	3	3	3	5	5	5
26	PE	PERNAMBUCO	0	0	0	0	0	0	0	0	0	0	0	0	0	0	0	0	0	0	0	0	0	0	1	2	2	5	3	4	6	6	5	5	4	7	6	5	6	6	6	6	5	5	6	6	8	8	7
26	PE	PERNAMBUCO	0	0	0	0	0	0	0	0	0	0	0	0	0	0	0	0	0	0	0	0	0	0	6	3	2	3	4	7	7	7	4	6	7	8	8	7	8	8	9	11	10	8	10	10	14	16	16
26	PE	PERNAMBUCO	0	0	0	0	1	0	0	0	0	0	0	0	0	0	0	0	0	0	0	0	0	0	10	7	7	10	12	13	11	11	9	13	11	12	15	13	15	16	15	14	16	11	16	16	17	17	17
26	PE	PERNAMBUCO	0	0	0	1	0	0	0	1	1	1	0	0	0	0	0	0	0	0	0	0	1	0	23	22	21	20	19	23	32	32	28	35	28	33	32	31	31	39	40	39	42	38	37	39	60	60	56
26	PE	PERNAMBUCO	0	0	0	0	0	0	0	0	0	0	0	0	0	0	0	0	0	0	0	0	0	0	2	1	1	4	4	2	5	4	4	6	4	6	7	6	3	5	6	4	4	4	4	4	13	13	13
26	PE	PERNAMBUCO	0	0	0	0	0	0	0	0	0	0	0	0	0	0	0	0	0	0	0	0	0	0	7	9	2	1	1	8	9	9	8	9	8	8	11	10	11	13	15	13	14	16	16	16	23	21	20
26	PE	PERNAMBUCO	0	0	0	0	0	0	0	0	0	0	0	0	0	0	0	0	0	0	0	0	0	0	0	1	2	2	1	1	3	3	2	3	2	6	6	7	3	3	6	4	8	6	8	5	10	10	12
26	PE	PERNAMBUCO	0	0	0	0	0	1	0	0	0	0	1	0	0	1	0	0	1	0	0	0	0	0	29	28	23	18	29	47	49	57	64	76	75	69	72	64	63	64	64	71	77	78	88	92	60	62	62
26	PE	PERNAMBUCO	0	0	0	0	0	0	0	0	0	0	0	0	0	0	0	0	0	0	0	0	0	0	0	0	0	1	1	3	4	3	2	3	1	2	2	3	3	2	3	4	4	2	3	3	9	9	9
26	PE	PERNAMBUCO	0	0	0	0	0	0	0	0	0	0	0	0	0	0	0	0	0	0	0	0	0	0	2	5	4	1	0	4	5	3	3	2	3	5	7	7	5	9	9	10	10	10	10	9	10	10	11
26	PE	PERNAMBUCO	0	0	0	0	0	0	0	0	0	0	0	0	0	0	0	0	0	0	0	0	0	0	1	2	1	0	0	2	4	4	3	4	3	3	5	4	4	1	3	4	4	3	4	4	4	5	5
26	PE	PERNAMBUCO	0	0	0	0	0	0	1	0	0	0	0	0	0	0	0	0	0	0	0	0	0	0	0	1	0	0	3	5	5	6	4	4	2	3	5	5	6	6	6	2	3	5	5	7	10	10	10
26	PE	PERNAMBUCO	0	0	0	0	0	0	0	0	0	0	0	0	0	0	0	0	0	0	0	0	0	0	2	2	1	1	1	1	2	2	2	1	1	2	2	2	1	1	2	3	3	4	3	3	2	2	2
26	PE	PERNAMBUCO	1	4	3	1	2	8	3	2	7	1	7	0	0	1	0	0	0	1	0	1	0	3	160	164	165	132	147	164	172	186	181	188	181	131	144	144	146	159	166	167	183	168	176	183	144	145	166
26	PE	PERNAMBUCO	0	0	0	0	0	0	0	0	0	0	0	0	0	0	0	0	0	0	0	0	0	0	0	1	1	3	3	2	1	1	2	2	5	2	6	7	6	6	4	5	6	7	6	6	12	11	11
26	PE	PERNAMBUCO	0	0	0	0	0	0	0	0	0	0	0	0	0	0	0	0	0	0	0	0	0	0	4	6	5	6	5	6	5	5	6	7	11	3	3	4	7	4	8	10	8	7	13	13	15	15	15
26	PE	PERNAMBUCO	0	0	0	0	0	0	0	1	0	0	0	0	0	0	0	0	0	0	0	0	0	0	5	2	1	6	5	3	4	3	3	3	2	4	7	5	6	6	5	4	3	6	9	9	8	9	9
26	PE	PERNAMBUCO	0	0	0	0	0	0	0	0	0	0	0	0	0	0	0	0	0	0	0	0	0	0	4	2	1	1	0	2	4	2	1	1	1	5	4	4	5	4	3	3	2	1	1	1	7	7	6
26	PE	PERNAMBUCO	0	0	0	0	0	0	0	0	0	0	0	0	0	0	0	0	0	0	0	0	0	0	0	1	1	0	0	1	1	1	3	1	1	3	2	3	3	3	2	2	2	3	2	2	4	4	4
26	PE	PERNAMBUCO	0	0	0	0	0	0	0	0	0	0	0	0	0	0	0	0	0	0	0	0	0	0	4	6	6	7	10	11	12	13	10	10	9	10	11	11	10	12	11	12	13	12	12	12	20	20	19
26	PE	PERNAMBUCO	0	0	0	0	0	0	0	0	0	0	0	0	0	0	0	0	0	0	0	0	0	0	1	1	0	3	3	3	4	6	5	4	2	5	4	5	5	4	5	5	6	7	6	7	7	7	8
26	PE	PERNAMBUCO	0	0	0	0	0	0	0	0	0	0	1	0	0	0	0	0	0	0	0	0	0	0	3	1	1	1	1	0	5	5	6	5	6	3	4	3	3	3	3	4	6	9	6	7	9	9	8
26	PE	PERNAMBUCO	0	0	0	0	0	0	0	0	0	0	0	0	0	0	0	0	0	0	0	0	0	0	0	0	2	2	0	2	1	1	1	0	3	3	3	1	1	1	3	4	4	5	1	2	5	5	5
26	PE	PERNAMBUCO	0	0	0	0	0	0	0	0	0	0	0	0	0	0	0	0	0	0	0	0	0	0	0	0	1	0	0	0	0	0	1	1	1	1	3	2	3	4	4	4	5	4	5	6	4	4	5
26	PE	PERNAMBUCO	0	0	0	0	0	0	0	0	0	0	0	0	0	0	0	0	1	0	0	0	0	0	3	3	1	9	7	3	12	12	10	10	9	8	9	11	16	15	17	17	18	18	18	18	13	13	13
26	PE	PERNAMBUCO	0	0	0	0	0	0	0	0	0	0	0	0	0	0	0	0	0	0	0	0	0	0	2	1	2	4	0	1	3	2	1	2	2	4	5	5	5	4	4	4	5	5	6	6	6	6	6
26	PE	PERNAMBUCO	0	0	0	0	0	0	0	0	0	0	0	0	0	0	0	0	0	0	0	0	0	0	2	2	0	2	3	7	8	8	9	9	8	8	9	7	7	9	12	11	9	9	12	12	15	14	14
26	PE	PERNAMBUCO	0	0	0	0	0	0	0	0	0	0	0	0	0	0	0	0	0	0	0	0	0	0	3	0	1	2	2	2	3	3	3	3	2	3	2	2	4	4	5	4	5	6	5	4	5	5	5
26	PE	PERNAMBUCO	0	0	0	0	0	0	0	0	0	0	0	0	0	0	0	0	0	0	0	0	0	0	3	3	3	3	2	3	2	2	2	4	3	4	4	4	3	4	4	4	5	3	5	6	4	4	4
26	PE	PERNAMBUCO	0	0	0	0	0	0	0	0	0	0	0	0	0	0	0	0	0	0	0	0	0	0	1	1	2	0	0	0	3	3	3	3	2	3	3	3	3	3	2	2	2	3	1	1	3	3	3
26	PE	PERNAMBUCO	0	0	0	0	0	0	1	0	0	0	0	0	0	0	0	0	0	0	0	0	0	0	1	2	2	3	2	3	6	9	9	7	3	7	8	9	6	4	6	5	6	7	7	7	9	11	11
26	PE	PERNAMBUCO	0	0	0	0	0	0	0	0	0	0	0	0	0	0	0	0	0	0	0	0	0	0	0	2	3	1	3	5	6	7	7	7	7	7	6	5	7	5	6	6	7	8	10	8	10	10	11
26	PE	PERNAMBUCO	0	0	0	0	0	0	0	0	0	0	0	0	0	0	0	0	0	0	0	0	0	0	3	2	3	0	2	1	1	4	5	3	2	6	7	7	7	8	3	5	6	7	8	6	11	11	11
26	PE	PERNAMBUCO	0	0	0	0	0	0	0	0	0	0	0	0	0	0	0	0	0	0	0	0	0	0	2	1	2	3	3	4	5	6	6	5	4	8	5	3	4	3	8	8	8	7	9	10	10	10	10
26	PE	PERNAMBUCO	0	0	0	0	0	0	0	0	0	0	0	0	0	0	0	0	0	0	0	0	0	0	0	2	2	3	3	3	5	4	1	2	2	4	3	6	5	5	4	5	6	0	5	5	6	6	6
26	PE	PERNAMBUCO	0	0	0	0	0	0	0	0	0	0	0	0	0	0	0	0	0	0	0	0	0	0	2	4	4	2	2	2	8	7	9	9	6	6	7	7	8	8	8	11	12	11	11	11	8	8	8
26	PE	PERNAMBUCO	0	0	0	0	0	0	0	0	0	0	0	0	0	0	0	0	0	0	0	0	0	0	5	4	3	4	2	10	7	7	5	8	5	9	9	9	10	9	12	10	11	10	9	8	17	17	20
26	PE	PERNAMBUCO	0	0	0	0	0	0	0	0	0	0	1	0	0	0	0	0	0	0	0	0	0	0	7	10	14	14	16	14	12	14	16	23	9	9	13	15	15	21	20	22	19	17	24	21	25	24	24
26	PE	PERNAMBUCO	0	0	0	0	0	0	0	0	0	0	0	0	0	0	0	0	0	0	0	0	0	0	4	3	4	2	4	5	3	4	4	3	1	3	5	5	6	5	5	5	5	5	5	5	8	8	8
26	PE	PERNAMBUCO	0	0	0	0	0	0	0	1	0	0	0	0	0	0	0	0	0	0	0	0	0	0	3	3	3	3	4	4	15	13	14	11	13	11	10	12	14	18	15	19	22	24	25	22	26	26	28
26	PE	PERNAMBUCO	0	0	0	0	0	0	0	0	0	0	0	0	0	0	0	0	0	0	0	0	0	0	2	1	2	3	2	4	3	3	3	2	3	2	6	6	7	8	8	7	7	8	8	7	11	13	13
26	PE	PERNAMBUCO	0	0	0	0	0	0	0	0	0	0	0	1	0	0	0	0	0	0	0	0	0	0	3	2	2	3	1	1	6	9	9	6	5	3	4	4	5	4	4	9	12	10	6	7	17	17	17
26	PE	PERNAMBUCO	0	0	0	0	0	0	0	0	0	0	0	0	0	0	0	0	0	0	0	0	0	0	2	4	1	4	3	6	5	7	4	4	4	7	6	4	7	6	5	4	3	7	6	6	9	9	9
26	PE	PERNAMBUCO	0	0	0	0	0	0	0	0	0	0	0	0	0	0	0	0	0	0	0	0	0	0	3	2	2	3	2	0	3	2	4	4	4	3	4	5	5	4	5	5	4	5	4	5	3	4	5
26	PE	PERNAMBUCO	0	0	0	0	0	0	0	0	0	0	0	0	0	0	0	0	0	0	0	0	0	0	0	1	0	1	1	3	1	2	1	1	1	2	3	3	3	2	3	3	2	1	0	3	2	2	3
26	PE	PERNAMBUCO	0	0	0	0	0	0	0	0	0	0	0	0	0	0	0	0	0	0	0	0	0	0	6	8	8	9	13	13	12	13	13	13	10	14	21	18	20	16	17	17	18	13	13	17	22	22	22
26	PE	PERNAMBUCO	0	0	0	0	0	0	0	0	0	0	0	0	0	0	0	0	0	0	0	0	0	0	1	1	1	0	1	3	5	7	6	5	5	7	7	7	10	8	9	9	11	11	11	10	9	9	9
26	PE	PERNAMBUCO	0	0	0	0	0	0	0	0	0	0	0	0	0	0	0	0	0	0	0	0	0	0	2	1	0	1	1	1	2	1	3	2	2	5	5	5	5	5	5	5	1	2	3	5	8	7	7
26	PE	PERNAMBUCO	0	0	0	0	0	0	0	0	0	0	0	0	0	0	0	0	0	0	0	0	0	0	0	0	1	1	0	0	3	4	3	6	2	4	4	4	5	6	4	7	6	7	6	7	3	3	5
26	PE	PERNAMBUCO	0	0	0	0	0	0	0	0	0	0	0	0	0	0	0	0	0	0	0	0	0	0	2	5	2	2	2	5	3	4	5	5	4	4	8	8	8	8	8	7	5	4	6	5	5	8	8
26	PE	PERNAMBUCO	0	0	0	0	0	0	0	0	0	0	0	0	0	0	0	0	0	0	0	0	0	0	2	1	1	0	2	2	5	5	5	2	1	5	4	4	4	4	5	6	7	7	7	7	6	6	6
26	PE	PERNAMBUCO	0	0	0	0	0	0	0	0	0	0	0	0	0	0	0	0	0	0	0	0	0	0	1	0	1	0	1	2	2	2	3	1	1	3	3	2	3	3	1	1	3	2	3	2	3	3	3
26	PE	PERNAMBUCO	0	0	0	0	2	0	0	0	0	0	0	0	0	0	0	0	0	0	0	0	0	0	0	0	0	0	1	3	3	2	4	4	3	1	1	0	0	1	1	2	2	1	3	3	3	3	3
26	PE	PERNAMBUCO	0	0	0	0	0	0	0	1	0	0	0	0	0	0	0	0	0	0	0	0	0	0	8	6	10	11	14	11	11	14	12	14	9	15	17	15	13	16	16	14	16	15	17	18	21	20	19
26	PE	PERNAMBUCO	0	0	0	0	0	0	0	0	0	0	0	0	0	0	0	0	0	0	0	0	0	0	2	2	1	1	2	3	1	2	3	3	3	6	6	6	5	5	4	2	4	4	8	10	6	6	6
26	PE	PERNAMBUCO	0	0	0	0	0	0	0	0	0	0	0	0	0	0	0	0	0	0	0	0	0	0	2	1	1	1	1	5	3	3	1	3	3	4	4	3	4	4	4	4	2	3	4	3	6	6	6
26	PE	PERNAMBUCO	0	0	0	0	0	0	0	0	0	0	0	0	0	0	0	0	0	0	0	0	0	0	0	1	1	3	3	0	1	3	1	3	4	5	6	3	8	7	9	9	10	11	11	12	11	12	13
26	PE	PERNAMBUCO	0	0	0	0	0	0	0	0	0	0	0	0	0	0	0	0	0	0	0	0	0	0	0	0	1	1	1	1	1	0	0	0	1	4	3	3	3	4	5	3	4	4	4	4	9	10	10
26	PE	PERNAMBUCO	0	0	0	0	0	0	0	0	0	1	0	0	0	0	0	0	0	0	0	0	0	0	0	0	0	1	1	2	2	4	2	3	1	3	4	0	3	3	3	5	3	7	6	5	9	9	9
26	PE	PERNAMBUCO	0	0	0	0	0	0	0	0	0	0	0	0	0	0	0	0	0	0	0	0	0	0	0	0	0	1	0	1	2	2	2	2	2	4	4	4	4	3	3	3	3	3	2	2	4	4	4
26	PE	PERNAMBUCO	0	0	0	0	0	0	0	0	0	0	0	0	0	0	0	0	0	0	0	0	0	0	1	1	2	1	1	2	3	4	4	3	3	4	4	5	3	4	3	3	4	9	7	7	7	7	8
26	PE	PERNAMBUCO	0	0	0	0	0	0	0	0	0	0	0	0	0	0	0	0	0	0	0	0	0	0	1	0	0	0	2	2	1	2	2	1	1	3	4	4	4	4	4	4	4	4	4	4	5	5	5
26	PE	PERNAMBUCO	0	0	0	0	0	0	0	0	0	0	0	0	0	0	0	0	0	0	0	0	0	0	1	2	2	0	0	1	1	2	3	2	3	4	3	3	4	4	2	2	2	3	2	2	6	6	6
26	PE	PERNAMBUCO	0	0	0	0	0	0	0	0	0	0	0	0	0	0	0	0	0	0	0	0	0	0	2	2	3	4	3	4	4	3	3	4	3	3	3	6	5	4	3	4	4	5	4	4	4	4	6
26	PE	PERNAMBUCO	0	0	0	0	0	0	0	0	0	0	0	0	0	0	0	0	0	0	0	0	0	0	3	5	6	2	1	6	2	1	3	6	3	5	6	6	5	6	7	8	7	6	8	10	12	11	11
26	PE	PERNAMBUCO	0	0	0	0	0	0	0	0	0	0	2	0	0	0	0	0	0	0	0	0	0	0	14	15	10	13	16	17	19	17	17	25	24	26	20	19	19	22	23	22	23	24	24	27	30	30	31
26	PE	PERNAMBUCO	0	0	0	0	0	0	0	0	0	0	0	0	0	0	0	0	0	0	0	0	0	0	0	4	0	4	6	2	2	1	0	1	1	1	5	4	6	5	6	6	5	5	4	3	7	7	8
27	AL	ALAGOAS	0	0	0	0	0	0	0	0	0	0	0	0	0	0	0	0	0	0	0	0	0	0	5	6	4	1	2	4	4	4	4	4	3	5	4	4	5	6	6	7	7	9	9	8	10	10	10
27	AL	ALAGOAS	0	0	0	0	0	0	0	0	0	0	0	0	0	0	0	0	0	0	0	0	0	0	2	5	3	2	3	3	5	3	3	3	3	6	6	8	8	8	8	7	5	6	5	5	10	10	10
27	AL	ALAGOAS	0	0	0	1	1	0	0	0	1	0	0	0	0	0	0	0	0	0	0	0	1	1	20	21	25	20	26	36	43	36	25	34	30	43	53	55	62	63	67	71	55	56	56	58	36	35	37
27	AL	ALAGOAS	0	0	0	0	0	0	0	0	0	0	0	0	0	1	0	0	0	0	0	0	0	0	7	10	9	7	8	11	11	8	8	10	8	15	15	15	15	15	15	15	13	10	11	11	14	14	14
27	AL	ALAGOAS	0	0	0	0	0	0	0	0	1	0	0	0	0	0	0	0	0	0	0	0	0	0	6	5	8	2	2	2	3	4	4	3	2	4	6	7	7	8	6	5	5	4	4	4	3	3	5
27	AL	ALAGOAS	0	0	0	0	0	0	0	0	0	0	0	0	0	0	0	0	0	0	0	0	0	0	3	2	2	0	0	0	0	0	0	0	0	3	3	3	3	3	3	3	3	3	3	3	4	4	3
27	AL	ALAGOAS	0	0	0	0	0	0	0	0	0	0	0	0	0	0	0	0	0	0	0	0	0	0	1	1	2	5	4	4	3	1	2	2	1	7	6	6	6	7	7	7	7	7	9	9	5	5	7
27	AL	ALAGOAS	0	0	0	0	0	0	0	0	0	0	0	0	0	0	0	0	0	0	0	0	0	0	1	1	1	0	0	1	1	1	1	1	0	1	1	1	1	1	1	1	1	1	1	1	3	3	3
27	AL	ALAGOAS	0	0	0	0	0	0	0	0	0	0	0	0	0	0	0	0	0	0	0	0	0	0	1	2	2	3	1	1	2	2	2	3	2	3	3	4	3	3	3	3	3	3	3	2	6	6	6
27	AL	ALAGOAS	0	0	0	0	0	0	0	0	0	0	0	0	0	0	0	0	0	0	0	0	0	0	6	6	4	7	7	10	10	8	8	8	7	10	9	8	8	10	10	11	10	8	9	8	13	13	13
27	AL	ALAGOAS	0	0	0	0	0	0	0	0	0	0	0	0	0	0	0	0	0	0	0	0	0	0	2	4	2	2	1	2	3	3	3	2	2	5	4	3	3	3	3	3	3	4	4	4	5	5	5
27	AL	ALAGOAS	0	0	0	0	0	0	0	0	0	0	0	0	0	0	0	0	0	0	0	0	0	0	0	1	0	0	1	2	2	3	3	3	0	3	3	2	0	0	0	0	1	1	1	1	5	6	6
27	AL	ALAGOAS	0	0	0	0	0	0	0	0	0	0	0	0	0	0	0	0	0	0	0	0	0	0	4	4	3	0	0	2	4	6	1	1	2	6	9	7	8	7	7	6	8	7	7	8	10	10	10
27	AL	ALAGOAS	0	0	0	0	0	0	0	0	0	0	0	0	0	0	0	0	0	0	0	0	0	0	1	0	0	0	2	2	2	3	1	3	1	2	2	2	2	2	2	3	3	4	3	3	1	1	1
27	AL	ALAGOAS	0	0	0	0	0	0	0	0	0	0	0	0	0	0	0	0	0	0	0	0	0	0	3	4	2	3	10	9	11	16	14	16	7	7	7	7	8	8	10	14	15	13	19	20	8	8	8
27	AL	ALAGOAS	0	0	0	0	0	0	0	0	0	0	0	0	0	0	0	0	0	0	0	0	0	0	1	1	0	1	2	3	2	2	0	1	1	3	3	3	3	3	2	2	2	3	3	2	5	7	7
27	AL	ALAGOAS	0	0	0	0	0	0	0	0	0	0	0	0	0	0	0	0	0	0	0	0	0	0	5	6	3	3	0	4	4	4	4	4	3	5	5	5	5	5	6	6	6	6	7	7	7	7	7
27	AL	ALAGOAS	0	0	0	0	2	1	0	0	0	0	0	0	0	0	0	0	0	0	0	0	0	0	5	2	3	6	3	2	3	2	3	5	3	7	7	6	7	7	5	6	7	6	6	6	8	8	8
27	AL	ALAGOAS	0	0	0	0	0	0	0	0	0	0	0	0	0	0	0	0	0	0	0	0	0	0	0	1	1	1	0	0	1	2	1	1	2	2	2	2	2	2	2	3	2	3	3	2	2	2	2
27	AL	ALAGOAS	0	0	0	0	0	0	0	0	0	0	0	0	0	0	0	0	0	0	0	0	0	0	1	1	1	0	0	0	3	3	3	3	2	3	2	1	2	3	1	3	2	1	2	3	3	3	3
27	AL	ALAGOAS	0	0	0	0	0	0	0	0	0	0	0	0	0	0	0	0	0	0	0	0	0	0	3	1	1	1	1	1	2	2	2	2	2	3	3	4	3	4	2	2	2	2	2	3	6	6	6
27	AL	ALAGOAS	0	0	0	0	0	0	0	0	0	0	0	0	0	0	0	0	0	0	0	0	0	0	3	5	4	5	1	5	5	6	7	7	3	4	6	6	7	7	7	7	8	8	8	8	5	7	8
27	AL	ALAGOAS	0	0	0	0	0	0	0	0	0	0	0	0	0	0	0	0	0	0	0	0	0	0	2	1	2	1	1	1	1	1	2	2	0	2	2	2	4	5	4	3	3	3	3	3	3	3	3
27	AL	ALAGOAS	0	0	0	0	0	0	0	0	0	0	0	0	0	0	0	0	0	0	0	0	0	0	12	7	9	9	13	14	14	10	13	14	10	14	13	14	14	14	13	14	12	13	12	12	15	15	16
27	AL	ALAGOAS	0	0	0	0	0	0	0	0	0	0	0	0	0	0	0	0	0	0	0	0	0	0	1	0	0	0	2	4	4	4	4	5	3	5	8	6	6	6	8	9	8	7	9	7	10	10	10
27	AL	ALAGOAS	0	0	0	0	0	0	0	0	1	0	0	0	0	0	0	0	0	0	0	0	0	0	3	2	4	3	2	4	1	3	3	2	1	11	10	10	9	12	12	12	11	11	17	15	18	18	21
27	AL	ALAGOAS	0	0	0	0	0	0	0	0	0	0	0	0	0	0	0	0	0	0	0	0	0	0	0	0	2	2	1	3	3	3	2	2	2	6	4	4	4	3	4	4	4	4	5	4	5	4	4
27	AL	ALAGOAS	0	0	0	0	0	0	0	0	0	0	0	0	0	0	0	0	0	0	0	0	0	0	2	3	2	3	3	3	1	2	7	2	2	6	5	6	6	7	6	6	7	7	6	6	13	13	13
27	AL	ALAGOAS	0	0	0	0	0	0	0	0	0	0	0	0	0	0	0	0	0	0	0	0	0	0	5	4	5	2	2	2	2	2	3	4	2	6	6	6	6	7	6	7	6	6	6	8	8	7	7
27	AL	ALAGOAS	0	0	0	0	0	0	0	0	0	0	0	0	0	0	0	0	0	0	0	0	0	0	1	1	1	1	1	3	1	1	1	2	1	2	2	2	2	2	2	2	2	2	0	1	2	2	2
27	AL	ALAGOAS	0	0	0	0	0	0	0	0	0	0	0	0	0	0	0	0	0	0	0	0	0	0	0	0	2	2	2	1	3	3	1	1	3	4	4	4	4	5	4	4	4	4	4	4	5	5	5
27	AL	ALAGOAS	0	0	0	0	0	0	0	0	0	0	0	0	0	0	0	0	0	0	0	0	0	0	6	2	4	1	2	10	9	11	10	9	8	11	11	10	10	7	9	9	11	11	11	11	6	12	12
27	AL	ALAGOAS	0	0	0	0	0	0	0	0	0	0	0	0	0	0	0	0	0	0	0	0	0	0	3	5	2	0	3	1	0	3	1	1	1	4	4	4	5	5	5	5	5	5	5	6	5	6	6
27	AL	ALAGOAS	0	0	0	0	0	0	0	0	0	0	0	0	0	0	0	0	0	0	0	0	0	0	3	2	2	2	2	2	1	5	4	2	1	9	9	9	8	8	8	7	0	8	8	9	11	11	11
27	AL	ALAGOAS	0	0	0	0	0	0	0	0	0	0	0	0	0	0	0	0	0	0	0	0	0	0	3	4	1	6	3	8	7	7	8	8	6	9	6	6	9	9	9	9	10	10	10	10	10	10	9
27	AL	ALAGOAS	0	0	0	0	0	0	0	0	0	0	0	0	0	1	0	0	0	0	0	0	0	0	3	1	1	2	2	5	5	4	4	4	4	5	4	5	5	5	5	5	5	5	4	4	4	4	5
27	AL	ALAGOAS	0	0	0	0	0	0	0	0	0	0	0	0	0	0	0	0	0	0	0	0	0	0	0	0	1	1	2	1	2	1	1	0	1	2	3	3	3	3	3	3	3	3	3	3	5	5	5
27	AL	ALAGOAS	0	0	0	0	0	0	0	0	0	0	0	0	0	0	0	0	0	0	0	0	0	0	4	2	1	1	0	3	3	2	2	2	2	3	3	3	3	4	6	7	3	3	3	3	1	1	1
27	AL	ALAGOAS	0	0	0	0	0	0	0	0	0	0	0	0	0	0	0	0	0	0	0	0	0	0	1	0	3	1	0	1	2	3	3	4	4	2	3	4	3	4	3	2	2	1	3	4	3	3	3
27	AL	ALAGOAS	0	0	0	0	0	0	0	0	0	0	0	0	0	0	0	0	0	0	0	0	0	0	1	2	1	0	1	1	2	2	2	1	1	2	3	3	3	3	3	3	3	3	2	2	5	5	5
27	AL	ALAGOAS	0	0	0	0	0	0	0	0	0	0	0	0	0	0	0	0	0	0	0	0	0	0	2	3	2	3	2	2	2	3	2	3	3	5	4	4	3	3	4	4	4	3	4	3	5	5	6
27	AL	ALAGOAS	0	0	0	0	0	0	0	0	0	0	0	0	0	0	0	0	0	0	0	0	0	0	3	4	5	6	8	4	4	7	5	6	4	7	6	6	7	7	7	7	7	7	6	5	8	8	8
27	AL	ALAGOAS	0	0	0	0	0	0	0	0	0	0	0	0	0	0	0	0	0	0	0	0	0	0	1	3	0	0	0	1	2	2	2	2	2	2	2	1	2	2	1	1	1	1	1	1	2	2	2
27	AL	ALAGOAS	0	0	0	0	0	0	0	0	0	0	0	0	0	0	0	0	0	0	0	0	0	0	8	3	6	2	3	3	4	5	6	6	7	10	10	11	11	9	8	10	9	9	11	11	9	9	9
27	AL	ALAGOAS	0	0	0	0	0	0	0	0	0	0	0	0	0	0	0	0	0	0	0	0	0	0	3	4	2	2	1	0	2	1	2	1	2	4	4	3	4	4	5	5	6	5	4	5	11	11	11
27	AL	ALAGOAS	0	0	0	0	0	0	0	0	0	0	0	0	0	0	0	0	0	0	0	0	0	0	3	1	3	4	3	3	6	5	7	6	8	7	8	7	8	8	9	8	10	8	10	13	17	17	18
27	AL	ALAGOAS	0	1	1	3	1	1	0	1	0	0	1	1	0	0	0	0	1	0	0	1	1	1	44	39	45	36	42	41	44	45	48	50	46	57	57	63	69	75	71	68	66	66	66	61	60	61	59
27	AL	ALAGOAS	0	0	0	0	0	0	0	0	1	0	0	0	0	0	0	0	0	0	0	0	0	0	1	3	0	1	2	5	4	3	3	6	2	5	6	6	6	7	7	7	7	7	7	7	5	7	7
27	AL	ALAGOAS	0	1	0	0	0	0	0	0	0	0	0	0	0	0	0	0	0	0	0	0	0	0	6	5	4	4	4	8	6	8	3	5	5	9	8	8	8	9	9	9	10	8	9	7	10	11	10
27	AL	ALAGOAS	0	0	0	0	0	0	0	0	0	0	0	0	0	0	0	0	0	0	0	0	0	0	0	2	0	1	1	3	4	4	4	4	3	3	3	3	4	4	4	4	4	4	3	3	7	9	9
27	AL	ALAGOAS	0	0	0	0	0	0	0	0	0	0	0	0	0	0	0	0	0	0	0	0	0	0	8	8	9	8	8	7	11	9	7	9	9	11	11	14	13	12	12	10	5	5	10	11	16	16	16
27	AL	ALAGOAS	0	0	0	0	0	0	0	0	0	0	0	0	0	0	0	0	0	0	0	0	0	0	0	1	1	1	1	2	1	1	1	1	2	4	4	4	3	3	3	4	3	4	3	3	7	7	6
27	AL	ALAGOAS	0	0	0	0	0	0	0	0	0	0	0	0	0	0	0	0	0	0	0	0	0	0	0	1	0	1	1	0	0	1	1	1	1	1	2	2	2	2	2	2	2	2	2	1	2	2	2
27	AL	ALAGOAS	0	0	0	0	0	0	0	0	0	0	0	0	0	0	0	0	0	0	0	0	0	0	4	3	3	3	4	7	6	5	5	5	3	6	5	6	6	6	7	7	8	7	7	8	3	3	3
27	AL	ALAGOAS	1	0	0	0	0	0	0	0	0	0	0	0	0	0	0	0	0	0	0	0	0	0	5	3	5	3	4	6	7	6	7	7	7	5	6	7	6	8	7	7	7	8	6	7	8	8	8
27	AL	ALAGOAS	0	0	1	0	0	0	0	0	0	0	0	0	0	0	0	0	0	0	0	0	0	0	3	5	2	1	1	2	3	4	3	2	2	4	5	6	6	6	5	5	5	5	5	5	4	5	5
27	AL	ALAGOAS	0	0	0	0	0	0	0	0	0	0	0	0	0	0	0	0	0	0	0	0	0	0	1	1	0	0	0	0	1	1	1	1	1	2	2	2	2	2	0	0	0	0	1	0	3	3	3
27	AL	ALAGOAS	0	0	0	0	0	0	0	0	0	0	0	0	0	0	0	0	0	0	0	0	0	0	1	0	0	1	1	1	1	0	0	0	1	4	4	3	3	3	2	3	3	2	3	3	3	3	3
27	AL	ALAGOAS	0	0	1	0	0	0	0	0	0	0	0	0	0	0	0	0	0	0	0	0	0	0	5	5	5	7	5	4	2	4	3	3	2	9	9	9	8	8	6	7	8	7	8	9	9	9	9
27	AL	ALAGOAS	0	0	0	0	0	0	0	0	0	0	0	0	0	0	0	0	0	0	0	0	0	0	3	1	3	1	2	2	2	2	2	3	1	3	3	3	3	3	3	3	4	4	3	3	5	5	5
27	AL	ALAGOAS	0	0	0	0	0	0	0	0	0	0	0	0	0	0	0	0	0	0	0	0	0	0	7	3	1	2	1	1	3	3	2	6	5	7	6	6	6	7	6	7	8	9	7	7	11	11	9
27	AL	ALAGOAS	0	0	0	0	0	0	0	0	0	0	0	0	0	0	0	0	0	0	0	0	0	0	2	1	1	0	1	1	4	4	3	3	0	3	3	2	2	2	2	3	3	3	3	4	2	2	2
27	AL	ALAGOAS	0	0	0	0	0	0	0	0	0	0	0	0	0	0	0	0	0	0	0	0	0	0	0	0	0	2	1	1	1	1	1	0	0	2	2	2	1	0	2	2	2	2	2	2	5	5	5
27	AL	ALAGOAS	0	0	0	0	0	0	0	0	0	0	0	0	0	0	0	0	0	0	0	0	0	0	2	1	1	2	3	1	3	3	3	2	0	4	3	3	4	3	4	4	5	5	4	4	4	4	4
27	AL	ALAGOAS	0	0	0	0	0	0	0	0	0	0	0	0	0	0	0	0	0	0	0	0	0	0	3	1	4	3	2	3	4	6	3	3	2	3	3	3	3	3	3	3	3	4	2	3	4	4	4
27	AL	ALAGOAS	0	0	0	0	0	0	0	0	0	0	0	0	0	0	0	0	0	0	0	0	0	0	1	1	0	0	0	0	1	2	2	2	2	2	1	1	2	2	2	2	2	3	3	2	2	2	2
27	AL	ALAGOAS	0	0	0	0	0	0	0	0	0	0	0	0	0	0	0	0	0	0	0	0	0	0	15	8	8	7	10	9	9	9	9	9	6	21	18	18	17	16	15	18	15	16	15	16	27	26	22
27	AL	ALAGOAS	0	0	0	0	0	0	0	0	0	0	0	0	0	0	0	0	0	0	0	0	0	0	4	2	1	0	0	4	8	7	9	11	12	10	9	7	7	7	7	10	8	9	9	10	12	12	11
27	AL	ALAGOAS	0	0	0	0	0	0	0	0	0	0	0	0	0	0	0	0	0	0	0	0	0	0	2	2	2	2	3	3	3	1	1	3	2	6	5	5	3	4	4	4	4	4	4	4	4	4	6
27	AL	ALAGOAS	0	0	0	0	0	0	0	0	0	0	0	0	0	0	0	0	0	0	0	0	0	0	1	0	1	2	2	2	3	3	1	0	0	3	3	3	3	3	2	2	5	7	8	8	3	4	4
27	AL	ALAGOAS	0	0	0	0	0	0	0	1	0	0	0	0	0	0	0	0	0	0	0	0	0	0	5	6	7	4	4	2	3	4	3	2	1	6	4	6	6	6	6	5	5	5	5	5	6	6	6
27	AL	ALAGOAS	0	0	0	0	0	0	0	0	0	0	0	0	0	0	0	0	0	0	0	0	0	0	0	1	1	1	0	0	0	1	2	1	2	3	3	3	3	3	3	2	4	3	4	4	2	3	3
27	AL	ALAGOAS	0	0	0	0	0	0	0	0	0	0	0	0	0	0	0	0	0	0	0	0	0	0	5	9	10	7	12	13	15	12	16	15	13	12	12	12	13	13	12	13	10	16	17	16	19	19	19
27	AL	ALAGOAS	0	0	0	0	0	0	0	0	0	0	0	0	0	0	0	0	0	0	0	0	0	0	1	1	1	3	3	4	3	3	4	3	5	6	7	8	7	7	7	7	7	8	5	5	6	6	6
27	AL	ALAGOAS	0	0	0	0	0	0	0	0	0	0	0	0	0	0	0	0	0	0	0	0	0	0	7	9	8	6	4	5	5	6	4	7	8	11	9	11	10	10	10	9	10	10	9	8	13	14	13
27	AL	ALAGOAS	0	0	0	0	0	0	0	0	0	0	0	0	0	0	0	0	0	0	0	0	0	0	0	0	0	0	1	1	1	1	1	1	1	0	0	0	0	0	0	0	0	0	0	0	1	1	1
27	AL	ALAGOAS	0	0	0	0	0	0	0	0	0	0	0	0	0	0	0	0	0	0	0	0	0	0	5	1	4	5	5	4	7	6	7	8	5	5	6	6	6	6	4	5	6	6	5	6	7	7	7
27	AL	ALAGOAS	0	0	0	0	0	0	0	0	0	0	0	0	0	0	0	0	0	0	0	0	0	0	2	0	2	2	1	1	3	3	2	1	0	2	3	2	2	2	3	4	4	3	4	4	7	7	7
27	AL	ALAGOAS	0	0	0	0	0	0	0	0	0	0	0	0	0	0	0	0	0	0	0	0	0	0	7	6	6	5	2	5	4	5	2	2	2	2	9	10	8	8	7	9	7	6	11	11	6	6	10
27	AL	ALAGOAS	0	0	0	0	0	0	0	0	0	0	0	0	0	0	0	0	0	0	0	0	0	0	1	2	3	3	5	3	2	4	5	3	3	4	5	4	4	5	4	5	4	4	4	5	4	4	4
27	AL	ALAGOAS	0	0	0	0	0	0	0	0	0	0	0	0	0	0	0	0	0	0	0	0	0	0	4	4	4	6	4	4	3	2	5	7	4	8	7	7	6	6	6	7	9	10	8	6	8	7	7
27	AL	ALAGOAS	0	0	0	0	0	0	0	0	0	0	0	0	0	0	0	0	0	0	0	0	0	0	1	0	0	0	0	0	0	0	1	1	1	5	5	5	5	5	5	5	5	4	4	4	9	9	10
27	AL	ALAGOAS	0	0	0	0	0	0	0	0	0	0	0	0	0	0	0	0	0	0	0	0	0	0	10	8	8	7	9	13	13	15	13	10	12	12	13	13	13	13	15	14	16	16	17	17	15	15	15
27	AL	ALAGOAS	0	0	0	1	0	0	0	0	0	0	0	0	0	0	0	0	0	0	0	0	0	0	3	1	1	1	1	2	1	3	4	3	2	2	2	2	2	2	1	1	1	1	1	2	2	3	3
27	AL	ALAGOAS	0	0	0	0	0	0	0	0	0	0	0	0	0	0	0	0	0	0	0	0	0	0	2	3	3	2	1	2	3	3	2	3	2	2	2	3	3	4	4	4	4	2	3	3	4	4	4
27	AL	ALAGOAS	0	0	0	0	0	0	0	0	0	0	0	0	0	0	0	0	0	0	0	0	0	0	8	5	4	3	4	4	6	5	5	6	3	8	10	10	12	9	11	12	10	9	11	11	19	19	20
27	AL	ALAGOAS	0	0	0	0	0	0	1	0	0	0	0	0	0	0	0	0	0	0	0	0	0	0	0	1	1	4	3	3	4	3	4	3	0	4	5	5	5	5	5	5	5	5	5	7	5	5	5
27	AL	ALAGOAS	0	0	0	0	0	0	0	0	0	0	0	0	0	0	0	0	0	0	0	0	0	0	0	0	0	1	1	1	2	2	2	2	1	3	3	3	3	3	2	2	2	3	2	3	3	3	4
27	AL	ALAGOAS	0	0	0	0	0	0	0	0	0	0	0	0	0	0	0	0	0	0	0	0	0	0	4	4	3	5	1	4	5	4	6	3	3	6	7	6	8	8	8	9	8	9	10	10	8	8	8
27	AL	ALAGOAS	0	0	0	0	0	0	0	0	0	0	0	0	0	0	0	0	0	0	0	0	0	0	3	3	5	5	3	6	8	8	8	7	7	10	10	11	10	10	11	13	14	11	13	3	9	9	10
27	AL	ALAGOAS	1	0	0	0	0	0	0	0	0	0	0	0	0	0	0	0	0	0	0	0	0	0	5	6	6	5	4	5	4	3	4	5	5	11	12	11	12	12	13	13	14	11	11	10	10	10	10
27	AL	ALAGOAS	0	0	0	0	0	0	0	0	0	0	1	0	0	0	0	0	0	0	0	0	0	0	9	10	9	6	9	7	11	9	10	12	11	15	16	16	14	12	11	12	9	11	14	13	11	11	11
27	AL	ALAGOAS	0	0	0	0	0	0	0	0	0	0	0	0	0	0	0	0	0	0	0	0	0	0	2	2	2	0	3	2	2	3	3	5	3	3	3	3	3	3	4	4	4	4	4	3	3	3	3
27	AL	ALAGOAS	0	0	0	0	0	0	0	0	0	0	0	0	0	0	0	0	0	0	0	0	0	0	5	5	3	4	8	9	11	10	13	11	4	12	9	13	14	14	12	12	12	12	11	8	21	20	20
27	AL	ALAGOAS	0	0	0	0	0	0	0	0	0	0	0	0	0	0	0	0	0	0	0	0	0	0	2	3	2	2	3	2	2	3	3	4	2	4	5	4	4	3	2	2	3	3	3	3	8	8	8
27	AL	ALAGOAS	0	0	0	0	0	0	0	0	0	0	0	0	0	0	0	0	0	0	0	0	0	0	1	2	3	2	1	2	1	1	1	1	0	2	2	4	4	4	3	3	3	4	5	0	4	4	5
27	AL	ALAGOAS	0	0	0	0	0	0	0	0	0	0	0	0	0	0	0	0	0	0	0	0	0	0	0	1	0	0	1	2	3	1	2	1	3	3	3	3	2	2	2	2	2	2	2	2	3	3	3
27	AL	ALAGOAS	0	0	0	0	0	0	0	0	0	0	0	0	0	0	0	0	0	0	0	0	0	0	1	1	1	1	2	4	4	5	2	6	7	7	7	5	6	6	8	7	6	6	7	7	10	12	15
27	AL	ALAGOAS	0	0	0	0	0	0	0	0	0	0	0	0	0	0	0	0	0	0	0	0	0	0	8	9	7	4	8	9	10	13	13	13	12	17	16	16	17	16	17	19	21	21	20	20	14	14	14
27	AL	ALAGOAS	0	0	0	0	0	0	0	0	0	0	0	0	0	0	0	0	0	0	0	0	0	0	3	5	2	2	3	2	3	2	3	3	4	10	8	6	6	8	7	7	7	7	8	7	10	10	11
27	AL	ALAGOAS	0	0	0	0	0	0	0	0	0	0	0	0	0	0	0	0	0	0	0	0	0	0	7	7	7	8	7	12	11	14	14	13	10	14	16	15	15	20	14	16	19	17	22	20	14	14	14
27	AL	ALAGOAS	0	0	0	0	0	0	0	0	0	0	0	0	0	0	0	0	0	0	0	0	0	0	1	1	1	0	0	1	2	4	4	3	2	6	7	6	5	7	7	7	8	9	6	8	9	10	10
28	SE	SERGIPE	0	0	0	0	0	0	0	0	0	0	0	0	0	0	0	0	0	0	0	0	0	0	0	0	0	0	0	0	0	0	0	0	0	0	0	1	0	1	1	1	1	2	1	1	3	3	3
28	SE	SERGIPE	0	0	0	0	0	0	0	0	0	0	0	0	0	0	0	0	0	0	0	0	0	0	4	4	4	2	1	2	3	2	2	2	1	4	4	5	5	4	6	7	7	6	7	7	13	13	13
28	SE	SERGIPE	0	0	0	1	0	0	0	0	0	0	0	0	0	0	0	0	0	0	0	0	0	0	107	100	97	70	74	82	76	78	82	78	84	105	113	119	112	114	109	110	111	110	113	121	52	47	48
28	SE	SERGIPE	0	0	0	0	0	0	0	0	0	0	0	0	0	0	0	0	0	0	0	0	0	0	2	2	2	0	1	2	3	4	5	4	2	4	4	4	4	4	4	4	4	4	4	4	8	8	8
28	SE	SERGIPE	0	0	0	0	0	0	0	0	0	0	0	0	0	0	0	0	0	0	0	0	0	0	5	6	5	5	1	4	2	3	6	6	5	6	3	4	6	5	6	5	6	5	6	7	7	7	7
28	SE	SERGIPE	0	0	0	0	0	0	0	0	0	0	0	0	0	0	0	0	0	0	0	0	0	0	2	2	3	0	2	4	4	3	4	4	5	3	3	5	5	5	4	5	4	4	5	5	8	8	4
28	SE	SERGIPE	0	0	0	0	0	0	0	0	0	0	0	0	0	0	0	0	0	0	0	0	0	0	4	4	3	3	3	7	7	8	10	8	7	3	3	5	5	9	4	4	5	7	7	8	6	5	6
28	SE	SERGIPE	0	0	0	0	0	0	0	0	0	0	0	0	0	0	0	0	0	0	0	0	0	0	2	1	2	2	1	3	3	2	2	3	3	3	3	3	2	3	3	3	3	3	3	3	2	2	2
28	SE	SERGIPE	0	0	1	0	0	0	0	0	0	0	0	0	0	0	0	0	0	0	0	0	0	0	2	1	1	0	1	2	2	2	0	1	2	2	1	2	2	4	3	4	4	3	3	3	9	9	9
28	SE	SERGIPE	0	0	0	0	0	0	0	0	0	0	0	0	0	0	0	0	0	0	0	0	0	0	0	0	1	0	1	0	2	1	2	2	1	2	1	1	2	2	2	2	2	2	2	2	8	8	8
28	SE	SERGIPE	0	0	0	0	0	0	0	0	0	0	0	0	0	0	0	0	0	0	0	0	0	0	4	3	10	3	3	4	5	9	8	7	7	10	9	9	11	10	10	11	12	11	13	13	10	10	8
28	SE	SERGIPE	0	0	0	0	0	0	0	0	0	0	0	0	0	0	0	0	0	0	0	0	0	0	6	6	6	3	3	9	10	10	10	10	6	6	10	9	6	12	7	9	9	10	9	8	11	11	11
28	SE	SERGIPE	0	0	0	0	0	1	0	0	0	0	0	0	0	0	0	0	0	0	0	0	0	0	3	3	3	7	3	3	5	3	5	4	2	4	5	8	8	8	8	9	7	8	8	6	7	7	8
28	SE	SERGIPE	0	0	0	0	0	0	0	0	0	0	0	0	0	0	0	0	0	0	0	0	0	0	1	2	2	3	3	4	2	3	1	2	3	1	3	2	3	3	2	1	3	3	1	4	5	4	4
28	SE	SERGIPE	0	0	0	0	0	0	0	0	0	0	0	0	0	0	0	0	0	0	0	0	0	0	3	0	0	0	0	1	3	3	3	3	3	2	2	2	2	1	1	2	3	3	3	6	3	3	3
28	SE	SERGIPE	0	0	0	0	0	0	0	0	0	0	0	0	0	0	0	0	0	0	0	0	0	0	3	3	1	1	2	3	3	6	4	5	4	3	4	5	6	4	6	7	6	4	7	10	4	5	5
28	SE	SERGIPE	0	0	0	0	0	0	0	0	0	0	0	0	0	0	0	0	0	0	0	0	0	0	1	1	1	1	2	2	2	2	2	0	1	1	1	1	2	2	2	2	2	2	2	2	4	4	4
28	SE	SERGIPE	0	0	0	0	0	0	0	0	0	0	0	0	0	0	0	0	0	0	0	0	0	0	1	2	2	1	2	1	3	1	1	2	1	3	4	3	4	4	2	2	2	2	2	3	4	4	4
28	SE	SERGIPE	0	0	0	0	0	0	0	0	0	0	0	0	0	0	0	0	0	0	0	0	1	0	13	12	10	8	10	12	11	10	9	13	10	18	15	14	11	13	12	13	11	12	12	11	14	15	15
28	SE	SERGIPE	0	0	0	0	0	0	0	0	0	0	0	0	0	0	0	0	0	0	0	0	0	0	2	1	1	1	1	1	2	1	0	0	0	1	2	2	1	1	1	2	1	2	3	2	3	3	3
28	SE	SERGIPE	0	0	0	0	0	0	0	0	0	0	0	0	0	0	0	0	0	0	0	0	0	0	3	1	2	2	4	2	4	4	5	4	4	2	2	2	2	2	3	3	3	3	4	4	3	3	3
28	SE	SERGIPE	0	0	0	0	0	0	0	0	0	0	0	0	0	0	0	0	0	0	0	0	0	0	0	0	1	2	1	3	3	3	3	3	0	3	3	2	2	3	3	3	2	2	3	3	7	7	7
28	SE	SERGIPE	0	0	0	0	0	0	0	0	0	0	0	0	0	0	0	0	0	0	0	0	0	0	1	0	0	1	0	0	0	0	1	0	1	1	1	0	1	1	1	1	1	1	1	1	2	1	1
28	SE	SERGIPE	0	0	0	0	0	0	0	0	0	0	0	0	0	0	0	0	0	0	0	0	0	0	0	1	0	0	1	1	0	0	1	0	1	2	2	2	2	2	2	2	2	2	1	2	4	5	4
28	SE	SERGIPE	0	0	0	0	0	0	0	0	0	0	0	0	0	0	0	0	0	0	0	0	0	0	2	3	3	0	4	4	3	3	3	4	3	3	2	4	4	4	4	4	4	3	3	3	4	4	4
28	SE	SERGIPE	0	0	0	0	0	0	0	0	0	0	0	0	0	0	0	0	0	0	0	0	0	0	1	0	2	0	1	0	6	6	6	6	5	5	5	5	5	4	3	5	4	3	4	3	10	10	10
28	SE	SERGIPE	0	0	0	0	1	0	0	0	0	0	0	0	0	0	0	0	0	0	0	0	0	0	9	7	6	7	10	8	6	12	9	11	11	12	13	15	13	14	11	12	12	10	10	14	26	28	28
28	SE	SERGIPE	0	0	0	0	0	0	0	0	0	0	0	0	0	0	0	0	0	0	0	0	0	0	2	5	5	3	3	6	8	6	4	6	4	2	7	7	7	8	7	9	8	6	8	9	9	9	9
28	SE	SERGIPE	0	0	0	0	0	0	0	0	0	0	0	0	0	0	0	0	0	0	0	0	0	0	1	1	1	1	1	1	1	1	1	0	0	2	2	2	2	2	2	2	2	2	2	2	5	5	5
28	SE	SERGIPE	0	0	0	0	0	0	0	0	0	0	0	0	0	0	0	0	0	0	0	0	0	0	6	7	7	4	9	4	5	7	4	11	6	2	4	5	6	8	6	7	6	7	8	9	21	21	22
28	SE	SERGIPE	0	0	0	0	0	0	0	0	0	0	0	0	0	0	0	0	0	0	0	0	0	0	3	1	3	6	3	4	5	2	2	6	4	4	3	3	3	4	5	5	4	4	5	5	15	15	15
28	SE	SERGIPE	0	0	0	0	0	0	0	0	0	0	0	0	0	0	0	0	0	0	0	0	0	0	4	3	3	3	2	3	5	4	3	2	1	6	6	5	6	5	6	6	6	6	6	5	5	5	5
28	SE	SERGIPE	0	0	0	0	0	0	0	0	0	0	0	0	0	0	0	0	0	0	0	0	0	0	7	11	8	6	5	14	16	15	14	18	11	12	16	18	21	21	20	21	25	22	21	22	36	35	34
28	SE	SERGIPE	0	0	0	0	0	0	0	0	0	0	0	0	0	0	0	0	0	0	0	0	0	0	9	5	6	4	3	2	5	5	6	5	6	10	8	8	6	5	4	4	5	6	5	5	11	12	12
28	SE	SERGIPE	0	0	0	0	0	0	0	0	0	0	0	0	0	0	0	0	0	0	0	0	0	0	0	0	0	0	1	2	2	2	2	1	2	1	1	2	2	2	1	1	1	1	1	2	5	5	5
28	SE	SERGIPE	0	0	0	0	0	0	0	0	0	0	0	0	0	0	0	0	0	0	0	0	0	0	0	0	0	0	0	0	0	1	1	1	2	1	1	1	1	1	0	0	1	1	2	2	4	4	4
28	SE	SERGIPE	0	0	0	0	0	0	0	0	0	0	0	0	0	0	0	0	0	0	0	0	0	0	3	3	1	1	1	4	4	3	2	1	4	3	3	3	3	3	2	3	3	2	3	3	4	4	4
28	SE	SERGIPE	0	0	0	0	0	1	0	0	0	0	0	0	0	0	0	0	0	0	0	0	0	0	3	3	2	1	2	3	3	3	3	3	2	5	4	4	3	1	1	3	2	2	1	2	9	9	9
28	SE	SERGIPE	0	0	0	0	0	0	0	0	0	0	0	0	0	0	0	0	0	0	0	0	0	0	3	1	2	2	1	3	2	0	0	0	0	3	1	1	1	0	1	1	2	2	2	4	7	7	7
28	SE	SERGIPE	0	0	0	0	0	0	0	0	0	0	0	0	0	0	0	0	0	0	0	0	0	0	1	1	3	3	1	1	4	4	5	3	3	1	2	1	2	2	2	2	4	6	7	6	3	3	3
28	SE	SERGIPE	0	0	0	0	0	0	0	0	0	0	0	0	0	0	0	0	0	0	0	0	0	0	5	3	3	0	0	0	0	1	1	1	1	3	3	3	2	2	2	3	2	1	3	3	4	4	4
28	SE	SERGIPE	0	0	0	0	0	0	0	0	0	0	0	0	0	0	0	0	0	0	0	0	0	0	4	4	5	2	4	2	6	6	5	5	4	7	6	5	4	5	5	7	9	6	6	7	8	8	8
28	SE	SERGIPE	0	0	0	0	0	0	0	0	0	0	0	0	0	0	0	0	0	0	0	0	0	0	1	1	0	2	0	0	3	2	1	2	2	2	2	2	1	1	2	3	2	2	2	2	5	5	5
28	SE	SERGIPE	0	0	0	0	0	0	0	0	0	0	0	0	0	0	0	0	0	0	0	0	0	0	8	4	3	5	5	4	7	8	8	8	9	7	11	9	9	9	10	10	10	13	8	9	12	12	7
28	SE	SERGIPE	0	0	0	0	0	0	0	0	0	0	0	0	0	0	0	0	0	0	0	0	0	0	5	5	7	4	4	7	8	8	8	10	7	6	6	7	7	5	4	5	8	6	6	9	9	9	9
28	SE	SERGIPE	0	0	0	0	0	0	0	0	0	0	0	0	0	0	0	0	0	0	0	0	0	0	0	1	1	1	0	0	1	1	1	1	1	2	2	1	1	2	1	2	2	2	3	3	5	5	5
28	SE	SERGIPE	0	0	0	0	0	0	0	0	1	1	0	1	0	0	0	0	0	0	0	0	0	0	41	38	28	25	22	37	41	38	43	37	41	42	38	42	38	39	37	33	32	38	39	44	31	35	34
28	SE	SERGIPE	0	0	0	0	0	0	0	0	0	0	0	0	0	0	0	0	0	0	0	0	0	0	3	2	3	2	2	3	2	3	3	3	2	6	5	5	5	5	5	5	5	5	5	5	4	6	6
28	SE	SERGIPE	0	0	0	0	0	0	0	0	0	0	0	0	0	0	0	0	0	0	0	0	0	0	0	0	0	1	1	1	1	1	1	1	1	0	0	0	0	0	1	1	1	1	1	1	4	4	4
28	SE	SERGIPE	0	0	0	0	0	0	0	0	0	0	0	0	0	0	0	0	0	0	0	0	0	0	0	0	0	1	0	1	0	1	1	0	0	1	1	1	2	2	2	2	2	3	4	3	2	2	2
28	SE	SERGIPE	0	0	0	0	0	0	0	0	0	0	0	0	0	0	0	0	0	0	0	0	0	0	2	2	1	0	0	1	0	0	0	1	0	0	1	1	1	1	1	1	2	2	2	2	2	2	2
28	SE	SERGIPE	0	0	0	0	0	0	0	0	0	0	0	0	0	0	0	0	0	0	0	0	0	0	1	2	2	2	4	5	3	2	3	4	5	3	3	2	3	4	3	3	2	3	1	1	3	3	4
28	SE	SERGIPE	0	0	0	0	0	0	0	0	0	0	0	0	0	0	0	0	0	0	0	0	0	0	3	1	0	0	4	5	9	9	6	10	4	4	7	6	7	4	5	8	8	9	9	9	6	6	5
28	SE	SERGIPE	0	0	0	0	0	0	0	0	0	0	0	0	0	0	0	0	0	0	0	0	0	0	3	2	4	4	2	0	0	3	1	3	4	6	6	7	5	3	5	9	7	6	5	3	7	7	6
28	SE	SERGIPE	0	0	0	0	0	0	0	0	0	0	0	0	0	0	0	0	0	0	0	0	0	0	2	3	1	3	0	7	1	4	2	2	4	7	7	6	7	7	5	5	5	7	9	8	9	8	9
28	SE	SERGIPE	0	0	0	0	0	0	0	0	0	0	0	0	0	0	0	0	0	0	0	0	0	0	7	7	10	3	5	4	7	7	7	10	4	7	9	13	9	6	6	6	6	8	5	6	9	9	9
28	SE	SERGIPE	0	0	0	0	0	0	0	0	0	0	0	0	0	0	0	0	0	0	0	0	0	0	3	5	8	7	5	4	4	4	4	4	4	6	6	8	7	7	6	6	6	6	6	6	11	11	11
28	SE	SERGIPE	0	0	0	0	0	0	0	0	0	0	0	0	0	0	0	0	0	0	0	0	0	0	3	4	5	2	2	2	5	4	3	2	1	3	3	3	3	3	4	4	3	4	4	4	5	5	5
28	SE	SERGIPE	0	0	0	0	0	0	0	0	0	0	0	0	0	0	0	0	0	0	0	0	0	0	4	2	3	4	1	3	2	1	1	5	5	4	5	5	5	3	3	3	4	4	4	4	7	7	7
28	SE	SERGIPE	0	0	0	0	0	0	0	0	0	0	0	0	0	0	0	0	0	0	0	0	0	0	1	3	1	2	3	1	4	4	4	3	3	3	2	3	1	2	2	2	2	2	2	3	3	3	3
28	SE	SERGIPE	0	0	0	0	0	0	0	0	0	0	0	0	0	0	0	0	0	0	0	0	0	0	3	3	3	1	0	0	2	2	5	2	4	7	6	5	4	4	4	4	2	2	2	3	14	14	14
28	SE	SERGIPE	0	0	0	0	0	0	0	0	0	0	0	0	0	0	0	0	0	0	0	0	0	0	5	3	2	5	5	2	5	4	5	4	3	5	4	6	4	4	3	4	4	5	4	5	7	7	7
28	SE	SERGIPE	0	0	0	0	0	0	0	0	0	0	0	0	0	0	0	0	0	0	0	0	0	0	3	2	1	1	0	0	2	2	2	2	2	1	1	2	2	1	1	1	3	1	1	2	4	4	4
28	SE	SERGIPE	0	0	0	0	0	0	0	0	0	0	0	0	0	0	0	0	0	0	0	0	0	0	0	0	1	1	0	3	2	1	2	2	1	2	2	1	1	1	1	2	2	2	2	2	4	4	4
28	SE	SERGIPE	0	0	0	0	0	0	0	0	0	0	0	0	0	0	0	0	0	0	0	0	0	0	3	2	2	1	1	3	3	4	4	4	4	3	3	3	4	4	5	5	5	3	2	3	5	5	5
28	SE	SERGIPE	0	0	0	0	0	0	0	0	1	0	0	0	0	0	0	0	1	0	0	0	0	0	5	6	5	8	8	8	14	16	10	7	13	15	15	17	16	15	13	15	15	12	18	18	13	15	16
28	SE	SERGIPE	0	0	0	0	0	0	0	0	0	0	0	0	0	0	0	0	0	0	0	0	0	0	1	1	0	1	1	1	4	4	4	3	4	1	1	1	1	1	1	1	4	4	4	3	7	8	8
28	SE	SERGIPE	0	0	0	0	0	0	0	0	0	0	0	0	0	0	0	0	0	0	0	0	0	0	0	0	0	1	1	0	1	1	1	1	1	1	0	0	1	1	1	1	1	1	1	2	3	3	3
28	SE	SERGIPE	0	0	0	0	0	0	0	0	0	0	0	0	0	0	0	0	0	0	0	0	0	0	2	1	1	1	1	1	0	0	1	1	0	2	2	2	0	1	1	1	1	1	1	2	6	6	6
28	SE	SERGIPE	0	0	0	0	0	0	0	0	0	0	0	0	0	0	0	0	0	0	0	0	0	0	3	1	2	4	7	5	6	8	9	12	13	5	5	5	4	4	5	7	8	8	16	14	25	25	24
28	SE	SERGIPE	0	0	0	0	0	0	0	0	0	0	0	0	0	0	0	0	0	0	0	0	0	0	2	1	2	1	1	1	1	2	1	1	1	2	2	1	1	0	0	0	3	3	2	2	5	5	5
28	SE	SERGIPE	0	0	0	0	0	0	0	0	0	0	0	0	0	0	0	0	0	0	0	0	0	0	0	0	0	0	0	0	1	1	1	1	1	0	0	0	1	1	0	0	0	0	1	1	4	4	4
28	SE	SERGIPE	0	0	0	0	0	1	0	0	0	0	0	0	0	0	0	0	0	0	0	0	0	0	4	3	3	4	4	4	10	12	10	10	9	7	4	4	4	5	7	7	7	8	8	13	14	14	14
28	SE	SERGIPE	0	0	0	0	0	0	0	0	0	1	0	0	0	0	0	0	0	0	0	0	0	0	5	4	1	3	3	3	6	3	3	3	3	5	4	5	6	7	5	4	3	3	3	5	3	3	3
28	SE	SERGIPE	0	0	0	0	0	0	0	0	1	0	0	0	0	0	0	0	0	0	0	0	0	0	1	0	1	1	0	3	5	6	5	5	4	5	4	5	5	2	3	4	4	5	6	6	4	4	4
29	BA	BAHIA	0	0	0	0	0	0	0	0	0	0	0	0	0	0	0	0	0	0	0	0	0	0	4	3	1	2	1	0	2	2	3	1	0	4	4	4	4	4	4	4	3	2	3	4	5	5	5
29	BA	BAHIA	0	0	0	0	0	0	0	0	0	0	0	0	0	0	0	0	0	0	0	0	0	0	4	3	3	2	5	3	5	3	5	6	2	6	7	8	8	8	7	8	8	7	8	8	8	9	9
29	BA	BAHIA	0	0	0	0	0	0	0	0	0	0	0	0	0	0	0	0	0	0	0	0	0	0	1	2	3	2	2	6	7	5	5	6	7	4	5	5	6	8	5	6	5	6	7	7	4	5	6
29	BA	BAHIA	0	0	0	0	0	0	0	0	0	0	0	0	0	0	0	0	0	0	0	0	0	0	0	3	1	1	1	3	4	4	1	3	2	4	4	4	4	3	4	4	4	4	4	5	3	3	7
29	BA	BAHIA	0	0	0	0	0	0	0	0	0	0	0	0	0	0	0	0	0	0	0	0	0	0	1	2	4	5	4	3	5	5	5	1	4	6	7	8	7	7	9	10	9	8	7	7	6	7	7
29	BA	BAHIA	0	0	0	0	0	0	0	0	0	0	0	0	0	0	0	0	0	0	0	0	0	0	4	2	2	3	3	2	2	2	0	1	1	3	3	5	5	6	6	5	5	5	5	5	5	7	8
29	BA	BAHIA	0	0	0	0	0	0	0	0	0	0	0	0	0	0	0	0	0	0	0	0	0	0	0	0	0	1	0	0	0	0	0	0	0	2	2	2	3	3	2	2	1	2	1	2	2	2	2
29	BA	BAHIA	0	0	0	0	0	0	1	1	0	0	1	0	0	0	0	0	0	0	0	0	1	0	5	5	9	6	11	16	21	19	21	16	20	15	13	13	18	18	20	18	22	23	21	28	28	28	28
29	BA	BAHIA	0	0	0	0	0	0	1	0	0	0	0	0	0	0	0	0	0	0	0	0	0	0	2	4	3	1	1	4	4	4	4	4	4	9	9	9	9	9	8	8	7	10	9	9	11	10	10
29	BA	BAHIA	0	0	0	0	0	0	0	0	0	0	0	0	0	0	0	0	0	0	0	0	0	0	1	1	0	0	1	1	1	1	1	1	0	2	3	2	2	2	2	2	2	2	3	2	2	2	2
29	BA	BAHIA	0	0	0	0	0	0	0	0	0	0	0	0	0	0	0	0	0	0	0	0	0	0	5	3	4	4	4	4	5	8	6	3	4	9	6	8	10	11	12	11	12	11	12	13	10	10	11
29	BA	BAHIA	0	0	0	0	0	0	0	0	0	0	0	0	0	0	0	0	0	0	0	0	0	0	2	2	3	4	5	6	5	6	6	4	6	4	5	5	6	7	7	7	7	6	6	10	8	9	9
29	BA	BAHIA	0	0	0	0	0	0	0	0	0	0	0	0	0	0	0	0	0	0	0	0	0	0	1	0	1	0	2	0	4	4	4	3	3	4	2	4	5	5	3	5	4	6	6	7	9	10	10
29	BA	BAHIA	0	0	0	0	0	0	0	0	0	0	0	0	0	0	0	0	0	0	0	0	0	0	2	1	3	2	5	5	5	9	7	5	4	7	7	7	7	8	6	11	11	10	11	11	7	7	7
29	BA	BAHIA	0	0	0	0	0	0	0	0	0	0	0	0	0	0	0	0	0	0	0	0	0	0	2	2	2	2	1	0	2	3	5	6	7	4	8	6	5	7	8	5	5	6	5	6	5	6	6
29	BA	BAHIA	0	0	0	0	0	0	0	0	0	0	0	0	0	0	0	0	0	0	0	0	0	0	3	0	1	0	1	0	4	3	3	4	3	7	5	4	1	2	6	6	5	5	7	7	7	7	7
29	BA	BAHIA	0	0	0	0	0	0	0	0	0	0	0	0	0	0	0	0	0	0	0	0	0	0	0	1	0	0	0	1	4	3	5	4	1	2	2	3	3	1	3	3	3	3	3	5	2	2	2
29	BA	BAHIA	0	0	0	0	0	0	0	0	0	0	0	0	0	0	0	0	0	0	0	0	0	0	1	0	1	0	0	2	3	3	3	3	2	3	4	2	2	2	3	3	4	4	4	7	11	8	7
29	BA	BAHIA	0	0	0	0	0	0	0	0	0	0	0	0	0	0	0	0	0	0	0	0	0	0	0	0	0	0	2	2	2	2	2	2	1	5	5	3	5	5	4	4	4	4	4	4	4	4	5
29	BA	BAHIA	0	0	0	0	0	0	0	0	0	0	0	0	0	0	0	0	0	0	0	0	0	0	0	1	1	2	3	3	3	2	3	4	3	5	3	4	4	4	3	5	4	4	6	6	9	6	6
29	BA	BAHIA	0	0	0	0	0	0	0	0	0	0	0	0	0	0	0	0	0	0	0	0	0	0	0	0	0	0	0	2	3	2	1	3	1	1	2	3	3	3	3	4	5	5	6	5	4	4	4
29	BA	BAHIA	0	0	0	0	0	0	0	0	0	0	0	0	0	0	0	0	0	0	0	0	0	0	0	3	4	5	4	6	6	6	5	6	4	6	6	7	7	6	6	7	7	5	7	4	7	7	7
29	BA	BAHIA	0	0	0	0	0	0	0	0	0	0	0	0	0	0	0	0	0	0	0	0	0	0	1	2	0	0	3	3	3	3	3	3	1	5	4	3	3	5	3	2	1	1	3	3	3	3	3
29	BA	BAHIA	0	0	0	0	0	0	0	0	0	0	0	0	0	0	0	0	0	0	0	0	0	0	2	1	2	0	0	2	4	2	0	1	3	5	5	6	6	6	6	5	5	5	6	6	8	8	7
29	BA	BAHIA	0	0	0	0	0	0	0	0	0	0	0	0	0	0	0	0	0	0	0	0	0	0	0	1	1	2	0	2	3	4	4	4	4	1	3	4	4	5	4	2	4	5	7	3	1	3	3
29	BA	BAHIA	0	1	0	0	0	0	1	0	0	0	1	0	0	0	0	0	0	0	0	0	0	1	4	6	5	2	7	7	7	8	4	5	5	11	11	14	12	17	13	14	14	15	15	18	15	15	15
29	BA	BAHIA	0	0	0	0	0	0	0	0	0	0	0	0	0	0	0	0	0	0	0	0	0	0	0	1	1	0	0	1	1	1	2	1	2	3	4	4	4	5	4	4	4	4	4	4	4	4	4
29	BA	BAHIA	0	0	0	0	0	0	0	0	0	0	0	0	0	0	0	0	0	0	0	0	0	0	0	0	1	1	0	1	2	2	2	1	3	3	3	3	3	5	4	5	5	3	4	4	6	6	6
29	BA	BAHIA	0	0	0	0	0	0	0	0	0	0	0	0	0	0	0	0	0	0	0	0	0	0	3	2	2	2	1	3	2	2	3	2	2	3	4	4	4	4	4	4	3	3	4	4	5	5	5
29	BA	BAHIA	0	0	0	0	0	0	0	0	0	0	0	0	0	0	0	0	0	0	0	0	0	0	0	0	0	0	0	1	1	1	1	2	2	4	4	6	6	5	9	8	8	8	6	6	5	6	6
29	BA	BAHIA	0	0	0	0	0	0	0	0	0	0	0	0	0	0	0	0	0	0	0	0	0	0	0	2	3	1	1	0	3	3	3	3	2	2	3	2	2	2	5	5	5	6	5	4	4	4	4
29	BA	BAHIA	0	0	0	0	0	0	0	0	0	0	0	0	0	0	0	0	0	0	0	0	0	0	6	8	7	1	1	4	5	5	2	5	3	5	6	6	1	1	2	2	2	0	6	6	7	6	6
29	BA	BAHIA	0	0	0	0	0	0	0	0	0	0	0	0	0	0	0	0	0	0	0	0	0	0	4	1	2	1	1	6	4	5	5	6	3	6	6	6	5	6	6	6	6	6	7	6	6	6	6
29	BA	BAHIA	0	0	0	0	0	0	0	0	0	0	0	0	0	0	0	0	0	0	0	0	0	0	2	2	3	4	3	3	7	10	9	9	8	8	10	12	12	12	15	14	9	10	7	12	15	16	16
29	BA	BAHIA	0	0	0	0	0	0	0	0	0	0	0	0	0	0	0	0	0	0	0	0	0	0	3	4	4	2	2	3	2	1	1	1	1	6	7	7	9	7	8	9	8	9	7	7	8	7	8
29	BA	BAHIA	0	0	0	0	0	0	0	0	0	0	0	0	0	0	0	0	0	0	0	0	0	0	8	6	5	5	5	6	8	8	7	6	5	15	12	12	12	12	12	12	12	12	10	11	10	11	11
29	BA	BAHIA	0	0	0	0	0	0	0	0	0	0	0	0	0	0	0	0	0	0	0	0	0	0	0	0	0	0	0	1	0	0	0	0	1	2	2	3	3	3	3	4	5	5	5	5	11	12	13
29	BA	BAHIA	0	0	0	0	0	0	0	0	0	0	0	0	0	0	0	0	0	0	0	0	0	0	0	0	0	0	0	1	1	1	1	1	0	2	0	0	0	0	1	1	1	1	2	2	5	5	5
29	BA	BAHIA	0	0	0	0	0	0	0	0	1	0	0	0	0	0	0	0	0	0	0	0	0	0	3	1	5	5	6	11	12	14	11	13	11	11	12	16	19	26	24	33	27	35	24	24	21	22	23
29	BA	BAHIA	0	0	0	0	0	0	0	0	0	0	0	0	0	0	0	0	0	0	0	0	0	0	0	0	0	0	0	0	2	2	3	1	1	2	2	3	3	2	3	4	4	4	5	5	10	10	10
29	BA	BAHIA	0	0	0	0	0	0	0	0	0	0	0	0	0	0	0	0	0	0	0	0	0	0	0	0	0	0	1	3	2	3	3	1	4	4	4	4	5	3	3	4	5	6	6	7	9	9	10
29	BA	BAHIA	0	0	0	0	0	0	0	0	0	0	0	0	0	0	0	0	0	0	0	0	0	0	1	1	2	2	0	1	1	1	2	2	1	2	2	2	2	1	3	3	3	4	3	2	5	5	5
29	BA	BAHIA	0	0	0	0	0	0	0	0	0	0	0	0	0	0	0	0	0	0	0	0	0	0	4	3	1	4	2	4	4	4	5	7	6	5	4	7	7	7	8	9	9	9	10	12	9	9	9
29	BA	BAHIA	0	0	0	0	0	0	0	0	0	0	0	0	0	0	0	0	0	0	0	0	0	0	1	3	3	2	2	2	2	3	3	2	3	6	6	6	6	7	6	6	6	6	6	6	10	10	8
29	BA	BAHIA	0	0	0	0	0	0	0	0	0	0	0	0	0	0	0	0	0	0	0	0	0	0	0	0	1	3	3	3	5	2	3	3	5	4	3	5	7	9	4	6	6	7	7	7	10	10	11
29	BA	BAHIA	0	0	0	0	0	0	0	0	0	0	0	0	0	0	0	0	0	0	0	0	0	0	3	0	1	3	1	1	5	6	6	4	3	5	7	4	5	6	5	5	6	6	6	6	6	6	6
29	BA	BAHIA	0	0	0	0	0	0	0	0	0	0	0	0	0	0	0	0	0	0	0	0	0	0	1	2	3	2	2	0	5	5	7	5	2	7	7	8	8	7	8	7	8	7	8	8	14	14	13
29	BA	BAHIA	0	0	0	0	0	0	0	0	0	0	0	0	0	0	0	0	0	0	0	0	0	0	3	2	3	5	3	6	7	7	6	6	11	15	15	15	15	15	19	22	24	24	25	30	12	12	12
29	BA	BAHIA	0	0	0	0	0	0	0	0	0	0	0	0	0	0	0	0	0	0	0	0	0	0	0	1	0	2	2	1	1	0	0	0	0	2	3	3	0	0	0	1	0	0	5	4	3	4	4
29	BA	BAHIA	0	0	0	0	0	0	0	0	0	0	0	0	0	0	0	0	0	0	0	0	0	0	1	3	2	1	0	0	1	1	1	1	1	4	4	5	4	4	3	5	4	4	4	4	12	12	12
29	BA	BAHIA	0	0	0	0	0	0	0	0	0	0	0	0	0	0	0	0	0	0	0	0	0	0	1	1	2	1	3	2	1	1	2	1	2	6	7	8	7	7	6	7	7	7	6	6	6	6	6
29	BA	BAHIA	0	0	0	0	0	0	0	0	0	0	0	0	0	0	0	0	0	0	0	0	0	0	0	0	1	2	3	3	4	4	6	4	1	7	6	6	5	1	2	2	1	0	5	8	26	25	24
29	BA	BAHIA	0	0	0	0	0	0	0	0	0	0	0	0	0	0	0	0	0	0	0	0	0	0	1	0	0	1	1	1	1	1	2	2	0	1	3	2	3	1	1	1	2	1	1	5	10	11	11
29	BA	BAHIA	0	0	0	0	0	0	0	0	0	0	0	0	0	0	0	0	0	0	0	0	0	0	1	1	0	0	1	1	3	3	1	2	0	4	5	4	1	1	1	0	0	0	0	0	4	5	5
29	BA	BAHIA	0	0	0	0	0	0	0	0	0	0	0	0	0	0	0	0	0	0	0	0	0	0	1	1	1	1	2	1	2	2	3	3	0	4	2	3	4	1	4	4	0	0	3	4	3	3	3
29	BA	BAHIA	0	0	0	0	0	0	0	0	0	0	0	0	0	0	0	0	0	0	0	0	0	0	1	2	1	0	1	1	2	4	2	2	1	2	3	4	4	5	5	4	2	5	4	4	6	6	7
29	BA	BAHIA	0	0	0	0	0	0	0	0	0	0	0	0	0	0	0	0	0	0	0	0	0	0	5	7	8	3	2	2	6	6	10	14	14	15	15	14	15	16	21	17	17	16	19	18	19	20	20
29	BA	BAHIA	0	0	0	0	0	0	0	0	0	0	0	0	0	0	0	0	0	0	0	0	0	0	1	1	1	2	3	2	1	2	1	3	3	5	5	7	7	5	7	7	6	6	7	8	7	7	7
29	BA	BAHIA	0	0	0	0	0	0	0	0	0	0	0	0	0	0	0	0	0	0	0	0	0	0	0	0	0	0	0	2	5	5	5	6	3	2	2	2	3	3	3	5	5	6	7	6	3	3	3
29	BA	BAHIA	0	0	0	0	0	0	0	0	0	0	0	0	0	0	0	0	0	0	0	0	0	0	2	3	2	2	3	1	1	1	1	0	0	3	4	4	4	6	4	1	2	1	1	1	6	6	6
29	BA	BAHIA	0	0	0	0	0	0	0	0	0	0	0	0	0	0	0	0	0	0	0	0	0	0	4	2	0	2	3	5	5	2	5	5	0	4	6	7	8	8	7	7	7	7	9	6	10	10	11
29	BA	BAHIA	0	0	0	0	0	0	0	0	0	0	0	0	0	0	0	0	0	0	0	0	0	0	9	7	7	4	8	6	5	10	7	6	7	12	13	13	11	13	12	15	15	15	15	13	13	15	15
29	BA	BAHIA	0	0	0	0	0	0	0	0	0	0	0	0	0	0	0	0	0	0	0	0	0	0	2	3	4	3	3	3	3	3	3	1	2	5	4	4	5	5	6	6	6	7	7	9	9	9	9
29	BA	BAHIA	0	0	0	0	0	0	0	0	0	0	0	0	0	0	0	0	0	0	0	0	0	0	0	0	0	0	2	1	1	1	1	0	1	1	2	2	3	2	3	3	3	5	3	4	4	4	4
29	BA	BAHIA	0	0	0	0	0	0	0	0	0	0	0	0	0	0	0	0	0	0	0	0	0	0	1	2	2	2	2	0	5	4	3	2	4	4	4	4	4	4	5	7	6	5	5	10	5	5	5
29	BA	BAHIA	0	0	0	0	0	0	0	0	0	0	0	0	0	0	0	0	0	0	0	0	0	0	3	1	2	3	2	4	3	8	7	7	5	6	8	8	9	9	10	10	11	11	11	11	11	10	11
29	BA	BAHIA	0	0	0	0	0	0	0	0	0	0	0	0	0	0	0	0	0	0	0	0	0	0	0	0	0	0	0	0	4	4	5	0	2	3	3	3	4	3	4	4	4	7	7	6	8	6	4
29	BA	BAHIA	0	0	0	0	0	0	0	0	0	0	0	0	0	0	0	0	0	0	0	0	0	0	2	2	3	5	3	2	3	2	4	4	5	3	3	4	5	5	5	4	5	5	4	5	8	8	8
29	BA	BAHIA	0	0	0	0	0	0	0	0	0	0	0	0	0	0	0	0	0	0	0	0	0	0	1	0	0	0	0	2	2	2	2	2	2	3	1	4	3	4	4	4	4	4	4	3	5	5	6
29	BA	BAHIA	0	0	0	0	0	0	0	0	0	0	0	0	0	0	0	0	0	0	0	0	0	0	2	1	2	1	2	3	2	4	4	2	1	11	9	10	9	11	12	13	11	10	11	11	12	11	11
29	BA	BAHIA	0	0	0	0	0	0	1	0	0	0	0	0	0	0	0	0	0	0	0	1	0	0	21	14	22	21	28	33	38	34	39	43	45	36	25	38	42	39	46	51	60	72	67	74	34	34	38
29	BA	BAHIA	0	0	0	0	0	0	1	0	0	0	0	0	0	0	0	0	0	0	0	0	0	0	3	7	2	1	4	5	5	5	5	7	6	7	6	7	8	8	9	9	8	9	8	14	9	9	9
29	BA	BAHIA	0	0	0	0	0	0	0	0	0	0	0	0	0	0	0	0	0	0	0	0	0	0	3	2	2	1	2	6	4	4	4	7	3	7	8	7	7	5	8	7	6	6	7	7	7	7	7
29	BA	BAHIA	0	0	0	0	0	0	0	0	0	0	0	0	0	0	0	0	0	0	0	0	0	0	4	4	2	1	4	5	8	10	9	12	10	5	8	10	11	6	5	5	2	16	18	18	18	12	12
29	BA	BAHIA	0	0	0	0	0	0	0	0	0	0	0	0	0	0	0	0	0	0	0	0	0	0	0	2	1	1	1	0	0	1	0	1	0	3	5	2	2	3	4	5	5	3	4	5	8	6	7
29	BA	BAHIA	0	0	0	0	0	0	0	0	0	0	0	0	0	0	0	0	0	0	0	0	0	0	0	0	1	1	1	1	9	8	8	4	6	5	6	4	6	7	6	10	10	10	11	11	7	7	7
29	BA	BAHIA	0	0	0	0	0	0	0	0	0	0	0	0	0	0	1	0	0	0	0	0	0	0	6	10	5	1	1	5	7	8	8	8	6	11	14	11	11	6	6	5	6	7	7	7	13	13	13
29	BA	BAHIA	0	0	0	0	0	0	0	0	0	0	0	0	0	0	0	0	0	0	0	0	0	0	2	1	1	2	1	1	2	2	1	2	3	2	5	2	3	5	4	4	4	3	4	4	5	5	5
29	BA	BAHIA	0	0	0	0	0	0	0	0	0	0	0	0	0	0	0	0	0	0	0	0	0	0	4	6	8	7	9	10	12	8	9	11	15	8	13	16	18	18	21	21	19	18	22	24	28	22	19
29	BA	BAHIA	0	0	0	0	0	0	0	0	0	0	0	0	0	0	0	0	0	0	0	0	0	0	0	1	1	1	0	0	0	0	1	0	1	2	3	3	3	0	1	1	3	3	3	3	3	3	3
29	BA	BAHIA	0	0	0	0	0	0	0	0	0	0	0	0	0	0	0	0	0	0	0	0	0	0	0	0	1	1	0	4	4	4	8	4	2	5	6	6	7	8	10	7	8	10	11	12	9	10	10
29	BA	BAHIA	0	0	0	0	0	0	0	0	0	0	0	0	0	0	0	0	0	0	0	0	0	0	2	5	6	3	3	7	7	6	6	7	3	3	7	8	9	7	7	10	9	10	9	10	8	11	11
29	BA	BAHIA	0	0	0	0	0	0	0	0	0	0	0	0	0	0	0	0	0	0	0	0	0	0	0	1	1	1	2	2	3	3	3	5	3	4	4	4	4	5	5	5	5	5	4	4	4	4	4
29	BA	BAHIA	0	0	0	0	0	0	0	0	0	0	0	0	0	0	0	0	0	0	0	0	0	0	1	4	4	4	2	4	3	2	3	2	4	3	5	5	5	5	6	4	5	7	5	6	4	5	5
29	BA	BAHIA	0	0	0	0	0	0	0	0	0	0	0	0	0	0	0	0	0	0	0	0	0	0	3	2	3	5	1	3	3	1	2	2	2	8	8	9	9	5	5	6	9	10	7	10	9	9	9
29	BA	BAHIA	0	0	0	0	0	0	0	0	0	0	0	0	0	0	0	0	0	0	0	0	0	0	3	1	0	2	2	1	2	2	2	4	1	5	5	4	4	5	4	4	4	4	4	4	5	4	5
29	BA	BAHIA	0	0	0	0	0	0	0	0	0	0	0	0	0	0	0	0	0	0	0	0	0	0	5	1	3	3	4	2	3	4	6	1	1	9	10	11	9	9	9	10	8	8	9	9	11	11	11
29	BA	BAHIA	0	0	0	0	0	0	0	0	0	0	0	0	0	0	0	0	0	0	0	0	0	0	1	3	2	1	3	4	2	3	3	4	2	3	2	1	3	3	3	4	4	3	3	4	4	4	4
29	BA	BAHIA	0	0	0	0	0	0	0	0	0	0	0	0	0	0	0	0	0	0	0	0	0	0	2	3	4	0	1	4	4	4	5	9	7	8	7	9	8	8	9	10	12	12	14	13	10	10	10
29	BA	BAHIA	0	0	0	0	0	0	0	0	0	0	0	0	0	0	0	0	0	0	0	0	0	0	1	1	2	2	5	9	15	17	13	17	14	3	7	8	9	9	10	10	11	10	15	15	6	9	14
29	BA	BAHIA	0	0	0	0	0	0	0	0	0	0	0	0	0	0	0	0	0	0	0	0	0	0	4	2	1	3	4	4	4	3	5	6	2	6	7	9	10	12	12	11	11	13	11	9	10	10	11
29	BA	BAHIA	0	0	0	0	0	0	0	0	0	0	0	0	0	0	0	0	0	0	0	0	0	0	1	0	0	0	0	1	1	2	2	1	0	0	0	0	0	1	0	1	1	2	2	2	2	2	1
29	BA	BAHIA	0	0	0	0	0	0	0	0	0	1	0	0	0	0	0	0	0	0	0	0	0	0	14	15	15	13	14	10	13	9	5	9	8	18	16	13	14	14	15	15	15	15	15	14	15	15	15
29	BA	BAHIA	0	0	0	0	0	0	0	0	0	0	0	0	0	0	0	0	0	0	0	0	0	0	0	0	0	1	1	2	1	1	1	1	1	4	4	4	4	3	0	0	0	0	4	4	4	4	4
29	BA	BAHIA	0	0	0	0	0	0	0	0	0	0	0	0	0	0	0	0	0	0	0	0	0	0	1	1	1	2	1	3	6	6	6	6	2	2	3	3	5	5	5	4	5	4	6	3	15	15	15
29	BA	BAHIA	0	0	0	0	0	0	0	0	0	0	0	0	0	0	0	0	0	0	0	0	0	0	2	0	3	3	1	1	1	3	2	3	1	4	2	1	4	4	3	4	4	4	4	4	6	6	6
29	BA	BAHIA	0	0	0	0	0	0	0	0	0	1	0	0	0	0	0	0	0	0	0	0	0	0	2	1	0	4	3	3	6	6	4	7	4	5	6	6	5	6	5	8	8	9	10	10	8	8	8
29	BA	BAHIA	0	0	0	0	0	0	0	0	0	0	0	0	0	0	0	0	0	0	0	0	0	0	1	3	3	3	2	3	5	5	5	5	3	5	6	6	1	0	6	5	5	5	6	5	6	6	6
29	BA	BAHIA	0	0	0	0	0	0	0	0	0	0	0	0	0	0	0	0	0	0	0	0	0	0	0	2	1	1	2	2	2	2	3	2	3	7	8	5	6	7	5	5	5	7	7	8	7	7	7
29	BA	BAHIA	0	0	0	0	0	0	0	0	0	0	0	0	0	0	0	0	0	0	0	0	0	0	0	0	0	0	2	2	4	5	4	5	4	4	5	4	4	6	6	5	6	6	6	8	3	5	5
29	BA	BAHIA	0	0	0	1	0	0	0	0	0	0	0	0	0	0	0	0	0	0	0	0	0	0	3	2	3	1	1	5	3	4	3	8	4	5	5	6	5	7	6	6	6	6	7	5	8	8	8
29	BA	BAHIA	0	0	0	0	0	0	0	0	0	0	0	0	0	0	0	0	0	0	0	0	0	0	2	1	3	2	3	3	1	2	3	2	1	6	5	5	6	6	6	6	6	7	7	6	14	14	13
29	BA	BAHIA	0	0	0	0	0	0	0	0	0	0	1	0	0	0	0	0	0	0	0	0	0	0	0	3	1	3	4	5	11	10	9	8	4	8	7	11	10	6	11	12	12	13	16	18	15	15	15
29	BA	BAHIA	0	0	0	0	0	0	0	0	0	0	0	0	0	0	0	0	0	0	0	0	0	0	3	3	1	2	4	6	8	8	9	9	6	4	7	6	8	8	6	6	8	10	12	11	6	8	8
29	BA	BAHIA	0	0	0	0	0	0	0	0	0	0	0	0	0	0	0	0	0	0	0	0	0	0	4	4	4	4	4	3	3	5	6	8	6	7	8	7	7	7	8	9	9	8	7	9	10	10	12
29	BA	BAHIA	0	0	0	0	0	0	0	0	0	0	0	0	0	0	0	0	0	0	0	0	0	0	2	1	0	1	2	2	4	4	3	2	4	5	6	7	7	7	7	7	8	7	8	9	7	7	7
29	BA	BAHIA	0	0	0	0	0	0	0	0	0	0	0	0	0	0	0	0	0	0	0	0	0	0	1	0	1	0	0	0	1	1	1	1	1	1	1	1	1	1	0	1	2	1	1	1	4	4	4
29	BA	BAHIA	0	0	0	0	0	0	0	0	0	0	0	0	0	0	0	0	0	0	0	0	0	0	2	4	5	3	6	10	5	5	4	6	4	6	6	6	6	7	9	9	10	10	8	10	6	7	7
29	BA	BAHIA	0	0	0	0	0	0	0	0	0	0	0	0	0	0	0	0	0	0	0	0	0	0	1	0	2	0	0	0	1	1	0	0	0	3	3	4	4	2	4	2	2	2	3	3	3	2	3
29	BA	BAHIA	0	0	0	0	0	0	0	0	0	0	0	0	0	0	0	0	0	0	0	0	0	0	0	0	1	2	1	2	2	2	2	2	2	2	3	3	3	4	8	8	7	7	7	8	4	5	8
29	BA	BAHIA	0	0	0	0	0	0	0	0	0	0	0	0	0	0	0	0	0	0	0	0	0	0	4	6	2	2	2	7	4	4	3	5	6	8	3	4	5	7	7	6	6	7	6	6	14	15	15
29	BA	BAHIA	0	0	0	0	0	0	0	0	0	0	0	0	0	0	0	0	0	0	0	0	0	0	0	1	3	1	1	3	6	7	8	8	2	3	3	6	8	7	9	9	10	10	10	10	7	8	8
29	BA	BAHIA	0	0	0	0	0	0	0	0	0	0	0	0	0	0	0	0	0	0	0	0	0	0	1	0	1	0	2	2	3	3	3	3	3	2	3	2	4	4	4	3	5	0	5	6	4	4	4
29	BA	BAHIA	0	0	0	0	0	0	0	0	0	0	0	0	0	0	0	0	0	0	0	0	0	0	0	0	2	0	1	0	1	1	1	1	1	2	2	2	2	3	2	2	3	3	4	3	4	4	4
29	BA	BAHIA	0	0	0	0	0	0	0	0	0	0	0	0	0	0	0	0	0	0	0	0	0	0	1	1	1	1	2	5	5	4	3	4	3	5	6	6	6	6	5	5	7	7	7	8	5	6	6
29	BA	BAHIA	0	0	0	0	0	0	0	0	0	0	0	0	0	0	0	0	0	0	0	0	0	0	2	1	1	0	0	2	2	3	2	2	4	4	4	3	2	3	5	0	2	3	6	6	5	5	6
29	BA	BAHIA	0	0	0	0	0	0	0	0	0	0	0	0	0	0	0	0	0	0	0	0	0	0	5	6	4	5	6	3	4	7	10	7	5	11	13	11	12	16	10	11	11	11	13	13	18	19	19
29	BA	BAHIA	0	0	0	0	0	0	0	0	0	0	0	0	0	0	0	0	0	0	0	0	0	0	3	4	5	5	6	6	7	7	6	10	6	6	6	6	9	10	9	9	9	7	8	11	8	9	10
29	BA	BAHIA	0	0	0	0	0	0	0	0	0	0	1	0	0	0	0	0	0	0	0	0	0	0	1	1	4	3	1	3	3	3	4	3	0	5	4	5	5	4	4	4	4	5	4	4	5	5	6
29	BA	BAHIA	0	0	0	0	0	0	0	0	0	0	0	0	0	0	0	0	0	0	0	0	0	0	9	7	7	4	5	13	14	11	13	12	14	14	14	13	9	8	13	13	12	13	20	29	12	12	12
29	BA	BAHIA	0	0	0	0	0	0	0	0	0	0	0	0	0	0	0	0	0	0	0	0	0	0	0	0	0	0	0	0	1	3	2	4	2	4	4	4	4	3	3	4	5	4	3	3	6	7	7
29	BA	BAHIA	0	0	0	0	0	0	0	0	0	0	0	0	0	0	0	0	0	0	0	0	0	0	1	0	1	1	0	1	0	0	0	1	0	2	2	2	2	2	2	2	2	2	2	2	2	2	2
29	BA	BAHIA	0	0	0	0	0	0	0	0	0	0	0	0	0	0	0	0	0	0	0	0	0	0	0	0	0	0	0	1	0	0	0	0	1	1	3	3	3	3	3	3	3	3	4	4	6	6	6
29	BA	BAHIA	0	0	0	0	0	0	0	0	0	0	0	0	0	0	0	0	0	0	0	0	0	0	2	1	1	1	1	5	6	3	5	6	5	4	3	7	6	7	7	8	8	7	7	7	8	10	10
29	BA	BAHIA	0	0	0	0	0	0	0	0	0	0	0	0	0	0	0	0	0	0	0	0	0	0	2	3	7	5	5	8	6	6	7	8	6	9	8	12	10	11	8	9	9	10	10	9	11	11	11
29	BA	BAHIA	0	0	0	0	0	0	0	0	0	0	0	0	0	0	0	0	0	0	0	0	0	0	14	5	6	4	5	8	8	6	6	9	4	13	7	8	8	8	9	10	8	9	11	9	12	12	13
29	BA	BAHIA	0	0	0	1	0	0	0	0	0	0	0	0	0	0	0	0	0	0	0	0	0	0	3	3	0	0	2	2	20	19	19	21	7	6	2	5	5	9	10	20	20	19	16	21	12	12	13
29	BA	BAHIA	0	0	0	0	0	0	0	0	0	0	0	0	0	0	0	0	0	0	0	0	0	0	7	5	5	9	7	13	17	19	19	20	16	16	19	24	26	21	21	24	30	29	26	33	23	24	24
29	BA	BAHIA	0	0	0	0	0	0	0	0	0	0	0	0	0	0	0	0	0	0	0	0	0	0	1	2	0	1	2	3	2	2	2	1	5	4	5	6	6	6	7	6	6	8	3	6	6	6	6
29	BA	BAHIA	0	0	0	0	0	0	0	0	0	0	0	0	0	0	0	0	0	0	0	0	0	0	2	2	2	1	1	2	2	2	2	2	1	3	3	3	1	2	1	1	3	3	3	3	3	4	4
29	BA	BAHIA	2	0	0	0	0	0	0	1	0	1	0	0	0	0	0	0	0	0	0	0	0	0	51	41	40	28	31	39	43	49	55	59	60	89	90	97	107	105	79	81	88	104	111	106	108	109	109
29	BA	BAHIA	0	0	0	0	0	0	0	0	0	0	0	0	0	0	0	0	0	0	0	0	0	0	4	1	1	2	0	0	0	1	2	4	1	7	2	1	5	5	6	7	5	6	8	7	10	12	12
29	BA	BAHIA	0	0	0	0	0	0	0	0	0	0	0	0	0	0	0	0	0	0	0	0	0	0	0	0	0	0	0	0	2	1	1	2	1	2	1	1	2	1	1	2	2	1	1	1	4	4	4
29	BA	BAHIA	0	0	0	0	0	0	0	0	0	0	0	0	0	0	0	0	0	0	0	0	0	0	2	1	0	1	1	0	2	2	3	1	1	4	0	1	4	4	4	4	4	4	4	3	4	4	4
29	BA	BAHIA	0	0	0	0	0	0	0	0	0	0	0	0	0	0	0	0	0	0	0	0	0	0	1	1	1	1	0	1	4	4	6	6	2	3	5	4	4	5	5	5	6	6	9	9	4	5	5
29	BA	BAHIA	0	0	0	0	0	0	0	0	0	0	0	0	0	0	0	0	0	0	0	0	0	0	0	5	5	4	5	2	3	2	6	5	6	4	5	7	8	9	9	10	10	10	9	9	9	9	8
29	BA	BAHIA	0	0	0	0	0	0	0	0	0	0	0	0	0	0	0	0	0	0	0	0	0	0	1	0	1	1	0	0	1	1	1	1	0	1	1	1	1	2	1	0	2	2	2	2	1	1	1
29	BA	BAHIA	0	0	0	0	0	0	0	0	0	0	0	0	0	0	0	0	0	0	0	0	0	0	0	0	0	0	0	1	3	4	3	3	2	0	1	0	4	4	3	3	4	3	4	4	3	2	2
29	BA	BAHIA	0	0	0	0	0	0	0	0	0	0	0	0	0	0	0	0	0	0	0	0	0	0	1	1	0	2	3	3	5	4	4	4	4	4	7	5	6	6	4	4	4	4	4	4	16	16	17
29	BA	BAHIA	0	0	0	0	0	0	0	0	0	0	0	0	0	0	0	0	0	0	0	0	0	0	1	1	1	1	1	1	4	4	4	5	2	4	4	3	4	4	4	4	4	3	3	4	5	5	4
29	BA	BAHIA	0	0	0	0	0	0	0	0	0	0	0	0	0	0	0	0	0	0	0	0	0	0	1	1	2	1	2	5	3	7	4	6	5	4	4	6	5	8	9	9	9	9	9	9	5	7	8
29	BA	BAHIA	0	0	0	0	0	0	0	0	0	0	0	0	0	0	0	0	0	0	0	0	0	0	0	1	1	3	2	4	4	4	5	3	3	3	6	5	5	4	5	4	5	5	5	5	5	5	5
29	BA	BAHIA	0	0	0	0	0	0	0	0	0	0	0	0	0	0	0	0	0	0	0	0	0	0	4	4	3	3	5	5	6	6	2	5	8	15	15	17	18	18	22	22	20	19	17	26	18	18	19
29	BA	BAHIA	0	0	0	0	0	0	0	0	0	0	0	0	0	0	0	0	0	0	0	0	0	0	3	0	1	2	0	1	5	6	5	5	2	7	9	7	10	10	10	9	9	9	9	9	10	10	10
29	BA	BAHIA	0	0	0	0	0	0	0	0	0	0	0	0	0	0	0	0	0	0	0	0	0	0	3	1	3	4	4	1	2	1	2	3	3	4	2	2	4	4	4	4	5	5	5	4	4	4	4
29	BA	BAHIA	0	0	0	0	0	0	0	0	0	0	0	0	0	0	0	0	0	0	0	0	0	0	4	2	2	1	1	1	4	4	5	3	5	9	10	11	11	10	11	9	10	9	10	10	13	13	13
29	BA	BAHIA	0	0	0	0	0	0	0	0	0	0	0	0	0	0	0	0	0	0	0	0	0	0	2	0	1	0	0	0	0	0	0	2	0	4	3	4	4	4	4	4	3	4	4	4	6	6	6
29	BA	BAHIA	0	0	0	0	0	0	0	0	0	0	0	0	0	0	0	0	0	0	0	0	0	0	6	6	4	0	0	1	0	2	3	3	5	8	9	9	9	9	9	8	9	10	11	9	11	11	11
29	BA	BAHIA	0	0	0	0	0	0	0	0	0	0	0	0	0	0	0	0	0	0	0	0	0	0	1	0	2	4	0	2	3	5	2	3	2	6	7	7	7	8	7	8	7	7	8	7	8	7	7
29	BA	BAHIA	0	0	0	0	0	0	0	0	0	0	0	0	0	0	0	0	0	0	0	0	0	0	2	1	2	1	0	1	2	2	1	1	1	6	5	6	5	6	6	6	5	7	6	6	6	6	6
29	BA	BAHIA	0	0	0	0	0	0	0	0	0	0	0	0	0	0	0	0	0	0	0	0	0	0	0	0	0	1	1	1	3	2	3	3	2	3	4	5	5	5	5	7	7	6	6	7	13	13	14
29	BA	BAHIA	0	0	0	0	0	0	0	0	0	0	0	0	0	0	0	0	0	0	0	0	0	0	3	2	0	1	0	0	0	0	0	0	0	6	6	0	1	1	1	0	0	0	0	5	4	4	5
29	BA	BAHIA	0	0	0	0	0	0	0	0	0	0	0	0	0	0	0	0	0	0	0	0	0	0	0	0	0	0	0	0	0	0	0	1	0	1	1	1	1	1	1	1	1	1	1	0	1	1	1
29	BA	BAHIA	0	0	0	0	0	0	0	0	0	0	0	0	0	0	0	0	0	0	0	0	0	0	4	2	1	1	3	2	2	2	2	3	4	13	9	7	7	8	7	11	7	9	9	9	8	8	8
29	BA	BAHIA	0	0	0	0	0	0	0	0	0	0	0	0	0	0	0	0	0	0	0	0	0	0	1	0	0	0	0	1	2	2	2	2	2	0	0	0	1	1	1	1	1	1	2	2	6	6	6
29	BA	BAHIA	0	0	0	0	0	0	0	0	0	0	0	0	0	0	0	0	0	0	0	0	0	0	0	0	1	1	1	3	3	3	3	3	2	9	6	6	6	7	7	7	7	8	8	7	5	4	4
29	BA	BAHIA	0	0	0	0	0	0	0	0	0	0	0	0	0	0	0	0	0	0	0	0	0	0	2	1	1	2	2	3	2	3	2	1	0	2	5	5	4	4	5	3	1	0	0	0	9	9	10
29	BA	BAHIA	0	0	0	0	0	0	0	0	0	0	0	0	0	0	0	0	0	0	0	0	0	0	1	0	0	0	0	0	3	1	1	3	1	2	2	2	4	5	4	4	5	4	5	5	10	10	12
29	BA	BAHIA	0	0	0	0	0	0	0	0	0	0	0	0	0	0	0	0	0	0	0	0	0	0	3	2	4	3	4	4	4	5	5	4	3	4	6	9	7	8	5	7	8	8	9	9	11	11	10
29	BA	BAHIA	0	0	0	0	0	0	0	0	0	0	0	0	0	0	0	0	0	0	0	0	0	0	1	3	0	0	0	0	0	2	1	1	1	1	2	1	1	3	3	3	3	3	3	2	3	4	4
29	BA	BAHIA	0	0	0	0	0	0	0	0	0	0	0	0	0	0	0	0	0	0	0	0	0	0	4	1	0	0	3	1	2	2	2	1	1	5	4	4	4	5	5	6	6	7	6	6	10	7	6
29	BA	BAHIA	0	0	0	0	0	0	0	0	0	0	0	0	0	0	0	0	0	0	0	0	0	0	5	1	1	0	1	2	4	2	4	4	3	5	6	6	4	2	5	6	6	6	7	7	6	6	6
29	BA	BAHIA	0	0	0	0	0	0	0	0	0	0	0	0	0	0	0	0	0	0	0	0	0	0	2	2	1	0	0	2	2	1	1	4	2	6	5	5	5	4	4	3	4	5	5	5	12	12	12
29	BA	BAHIA	0	2	1	1	0	0	1	0	2	2	2	0	0	0	0	0	0	1	0	0	0	0	5	8	9	3	3	7	9	8	6	7	13	23	21	24	26	28	25	31	21	17	18	19	64	59	57
29	BA	BAHIA	0	0	0	0	0	0	0	0	0	0	0	0	0	0	0	0	0	0	0	0	0	0	2	3	3	5	3	5	8	12	9	13	9	9	7	9	9	8	8	8	10	10	13	14	12	14	15
29	BA	BAHIA	0	0	0	0	0	0	0	0	0	0	0	0	0	0	0	0	0	0	0	0	0	0	2	3	1	0	1	3	3	2	4	4	4	4	2	3	4	4	4	4	5	4	6	6	5	4	4
29	BA	BAHIA	0	0	0	0	0	0	0	0	0	0	0	0	0	0	0	0	0	0	0	0	0	0	2	1	1	4	2	2	7	6	3	6	5	9	11	11	11	11	10	10	9	7	8	9	11	11	11
29	BA	BAHIA	0	0	0	0	0	0	0	0	0	0	0	0	0	0	0	0	0	0	0	0	0	0	6	2	4	3	2	5	11	13	10	11	7	9	11	11	11	12	12	14	15	14	15	15	14	14	14
29	BA	BAHIA	0	0	0	0	0	0	0	0	0	0	0	0	0	0	0	0	0	0	0	0	0	0	1	0	1	0	0	2	2	2	0	2	1	2	3	3	3	1	1	2	2	3	3	3	2	2	2
29	BA	BAHIA	0	0	0	0	0	0	0	0	0	0	0	0	0	0	0	0	0	0	0	0	0	0	2	0	0	0	0	0	1	1	1	1	0	2	3	2	2	2	2	2	2	3	2	2	3	3	4
29	BA	BAHIA	0	0	0	0	0	0	0	0	0	0	0	0	0	0	0	0	0	0	0	0	0	0	1	3	1	0	1	0	5	5	5	5	4	5	3	5	6	5	4	5	5	4	5	5	5	5	6
29	BA	BAHIA	0	0	0	0	0	0	0	0	0	0	0	0	0	0	0	0	0	0	0	0	0	0	1	5	4	5	5	2	4	4	5	5	3	4	6	8	8	4	4	1	0	0	0	0	9	8	8
29	BA	BAHIA	0	0	0	0	0	0	0	0	0	0	0	0	0	0	0	0	0	0	0	0	0	0	0	2	1	0	1	4	3	4	2	5	3	4	4	5	6	5	6	6	5	2	10	10	7	10	10
[truncated: 3,566 more rows]
[truncated: 140 more columns]
